# Supplementary material for: Risk Adjustment for Smoking Identified through Tobacco Use Diagnoses in Hospital Data: A Validation Study
Source: PLoS One. 2014 Apr 15;9(4):e95029. doi: 10.1371/journal.pone.0095029 (PMC3988140; doi:10.1371/journal.pone.0095029)
Supplement: Table S1 — Sensitivities and specificities of the algorithms, stratified by socioeconomic status (SES), remoteness of residence, Indigenous status, principal diagnosis, number of comorbidities, 28 day readmission, 365 day mortality, and further stratified by diagnosis type and hospital type. (XLSX) [file pone.0095029.s002.xlsx]

## Sheet: Socioeconomic status
				Unstratified by diagnosis type or hospital type									Surgical stratum									Medical stratum									Other diagtype stratum									Public stratum									Private stratum
	All	Seifa decile 1&2 (n=6,627)	Seifa 3&4 (n=10,927)	Seifa 5&6 (n=14,751)	Seifa 7&8 (n=11,424)	Seifa 9&10 (n=16,429)	Seifa unknown (n=2,924)			All	Seifa decile 1&2 (n=2,709)	Seifa 3&4 (n=7,048)	Seifa 5&6 (n=6,965)	Seifa 7&8 (n=5,495)	Seifa 9&10 (n=7,889)	Seifa unknown (n=1,485)			All	Seifa decile 1&2 (n=3,103)	Seifa 3&4 (n=4,680)	Seifa 5&6 (n=5,896)	Seifa 7&8 (n=4,439)	Seifa 9&10 (n=6.253)	Seifa unknown (n=1,202)			All	Seifa decile 1&2 (n=815)	Seifa 3&4 (n=1,410)	Seifa 5&6 (n=1,890)	Seifa 7&8 (n=1,490)	Seifa 9&10 (n=2,287)	Seifa unknown (n=237)			All	Seifa decile 1&2 (n=4,678)	Seifa 3&4 (n=7,048)	Seifa 5&6 (n=8,457)	Seifa 7&8 (n=6,019)	Seifa 9&10 (n=6,992)	Seifa unknown (n=1,728)			All	Seifa decile 1&2 (n=1,949)	Seifa 3&4 (n=3,879)	Seifa 5&6 (n=6,294)
Current smoking, index separation
Sensitivity	58.5 (56.9-60.2)	57.3 (52.8-61.7)	57.6 (53.8-61.4)	59.4 (56.1-62.7)	59 (55.2-62.9)	59.8 (56-63.7)	55.6 (48.5-62.6)			67.2 (64.9-69.5)	67.5 (60.9-74.1)	56.6 (52.3-60.9)	67.1 (62.3-71.8)	68.6 (63.4-73.7)	67.4 (62.4-72.4)	60.6 (50.2-71)			51.7 (49.1-54.3)	51.2 (44.8-57.6)	48.2 (42.3-54.2)	54.1 (49.1-59.1)	54.2 (48.1-60.4)	50.7 (44-57.3)	50 (39.6-60.4)			55.9 (50.9-60.9)	56.7 (42.6-70.9)	58.5 (47.1-69.9)	55.1 (44.9-65.3)	43.8 (32-55.6)	63.6 (53.2-74.1)	NR			58.7 (56.8-60.6)	58.8 (53.9-63.6)	56.6 (52.3-60.9)	59.8 (56-63.6)	61.5 (56.9-66)	59 (54-64.1)	53.2 (45-61.4)			58 (54.9-61.2)	50.5 (39.2-61.7)	61 (53-68.9)	58.1 (51.6-64.7)
Specificity	98.4 (98.3-98.5)	97.9 (97.5-98.3)	98.4 (98.1-98.6)	98.4 (98.2-98.6)	98.3 (98-98.5)	98.7 (98.5-98.9)	98 (97.5-98.5)			98.4 (98.2-98.5)	97.8 (97.2-98.4)	97.9 (97.5-98.3)	98.6 (98.3-98.8)	98.2 (97.8-98.6)	98.5 (98.2-98.7)	98.2 (97.5-98.9)			98.3 (98.2-98.5)	97.7 (97.2-98.3)	98.2 (97.8-98.6)	98.3 (97.9-98.6)	98.4 (98-98.8)	98.9 (98.6-99.2)	97.7 (96.8-98.6)			98.6 (98.3-98.8)	98.8 (98-99.6)	98.7 (98.1-99.3)	98.5 (98-99.1)	97.9 (97.2-98.7)	98.8 (98.4-99.3)	NR			97.8 (97.6-98)	97.5 (97-97.9)	97.9 (97.5-98.3)	98 (97.6-98.3)	97.5 (97.1-97.9)	98.2 (97.9-98.5)	97.2 (96.4-98)			99.1 (98.9-99.2)	98.9 (98.4-99.3)	99.2 (98.9-99.5)	99.1 (98.8-99.3)
Current smoking, index episode
Sensitivity	60 (58.4-61.6)	59.2 (54.9-63.6)	59 (55.3-62.7)	60.9 (57.7-64.1)	59.8 (56-63.6)	61.2 (57.5-65)	58 (51.1-64.9)			67.8 (65.6-70.1)	68.5 (62-74.9)	58.1 (53.9-62.4)	68 (63.4-72.6)	68.6 (63.4-73.7)	67.7 (62.7-72.7)	60.6 (50.3-70.9)			54.2 (51.7-56.7)	54.2 (48-60.3)	50.5 (44.7-56.3)	56.4 (51.5-61.2)	55.7 (49.6-61.7)	53.7 (47.3-60.1)	54.8 (44.8-64.8)			56.1 (51.1-61.1)	56.7 (42.6-70.9)	58.5 (47.1-69.9)	55.1 (44.9-65.3)	44.9 (33.3-56.6)	63.6 (53.4-73.9)	NR			60.2 (58.3-62)	61.2 (56.5-65.8)	58.1 (53.9-62.4)	61.3 (57.6-65.1)	61.9 (57.4-66.4)	60 (55-65)	55.3 (47.4-63.3)			59.5 (56.5-62.6)	50.5 (39.4-61.6)	62 (54.3-69.8)	59.6 (53.2-66)
Specificity	98.3 (98.2-98.4)	97.7 (97.3-98.1)	98.3 (98-98.5)	98.3 (98.1-98.5)	98.2 (97.9-98.4)	98.6 (98.4-98.8)	97.9 (97.3-98.4)			98.3 (98.1-98.4)	97.7 (97.1-98.2)	97.8 (97.4-98.1)	98.5 (98.2-98.7)	98.2 (97.8-98.5)	98.4 (98.1-98.7)	98.1 (97.3-98.8)			98.2 (98.1-98.4)	97.5 (96.9-98.1)	98 (97.6-98.4)	98.1 (97.8-98.5)	98.3 (97.9-98.7)	98.8 (98.5-99.1)	97.6 (96.7-98.5)			98.5 (98.2-98.8)	98.8 (98-99.6)	98.7 (98.1-99.3)	98.5 (98-99.1)	97.9 (97.1-98.6)	98.7 (98.2-99.2)	NR			97.7 (97.5-97.8)	97.3 (96.8-97.8)	97.8 (97.4-98.1)	97.8 (97.5-98.1)	97.4 (97-97.8)	98.1 (97.7-98.4)	97 (96.2-97.9)			99 (98.9-99.1)	98.8 (98.2-99.3)	99.1 (98.8-99.4)	99 (98.7-99.3)
Current smoking, 1 year lookback
Sensitivity	72.1 (70.8-73.4)	72.6 (69.2-76)	70.3 (67.3-73.3)	72.8 (70.2-75.3)	73.1 (70.1-76.1)	73 (70.1-75.9)	68.7 (63.1-74.4)			76.5 (74.7-78.4)	80.3 (75.4-85.2)	69.3 (65.8-72.7)	76.6 (72.8-80.3)	76.5 (72.2-80.8)	76.8 (72.8-80.8)	68.7 (59.8-77.6)			68.9 (66.9-70.8)	68.8 (63.9-73.6)	64.4 (59.7-69)	70.4 (66.6-74.2)	72.6 (68-77.2)	68.7 (63.9-73.5)	67.5 (59.3-75.6)			69.8 (66-73.7)	68.7 (57.3-80)	72.3 (63.6-81.1)	69.5 (61.6-77.3)	62.9 (53.8-72)	73.9 (65.9-81.8)	NR			72.2 (70.7-73.7)	73.8 (70.2-77.5)	69.3 (65.8-72.7)	73 (70-75.9)	74.8 (71.3-78.3)	72.3 (68.4-76.2)	68.1 (61.6-74.6)			71.8 (69.4-74.3)	67 (58.1-75.9)	73.8 (67.6-80)	72.2 (67.2-77.2)
Specificity	97.1 (97-97.2)	96.3 (95.9-96.8)	97 (96.7-97.4)	97.1 (96.8-97.3)	97.2 (96.8-97.5)	97.6 (97.3-97.8)	97.6 (97.3-97.8)			97.4 (97.2-97.6)	96.5 (95.8-97.2)	96.2 (95.7-96.6)	97.4 (97.1-97.8)	97.4 (97-97.8)	97.7 (97.3-98)	97.4 (96.6-98.2)			96.8 (96.5-97)	95.8 (95.1-96.6)	96.5 (95.9-97)	96.5 (96.1-97)	97.1 (96.6-97.7)	97.5 (97.1-97.9)	96.1 (94.9-97.3)			97.1 (96.8-97.5)	97.6 (96.5-98.7)	97.6 (96.7-98.4)	97.2 (96.4-98)	96.3 (95.3-97.3)	97.6 (96.9-98.2)	NR			96.2 (96-96.4)	95.5 (94.9-96.2)	96.2 (95.7-96.6)	96.2 (95.7-96.6)	96 (95.5-96.6)	96.9 (96.4-97.3)	95.6 (94.6-96.6)			98.2 (98.1-98.4)	98.2 (97.5-98.8)	98.5 (98.1-98.9)	98.2 (97.8-98.5)
Current smoking, 5 year lookback
Sensitivity	83.6 (82.7-84.5)	85.5 (83.2-87.7)	82.1 (80-84.2)	84.1 (82.4-85.8)	85.8 (83.9-87.7)	82.3 (80.3-84.3)	79 (74.7-83.3)			85.6 (84.3-86.9)	87.2 (83.6-90.8)	81.3 (78.9-83.7)	84.7 (82-87.4)	87.9 (85.1-90.7)	83.7 (80.8-86.6)	77.8 (70.7-84.9)			81 (79.7-82.4)	82.4 (79.1-85.8)	76 (72.6-79.4)	83.7 (81.1-86.2)	84 (80.9-87.1)	78.7 (75.3-82.1)	79.4 (73.4-85.3)			87.6 (85.4-89.7)	NR	87.2 (82.1-92.4)	83.9 (79-88.8)	85.4 (80.3-90.5)	89.8 (85.7-93.8)	NR			83.3 (82.2-84.3)	86.1 (83.7-88.6)	81.3 (78.9-83.7)	83.9 (81.8-85.9)	86.3 (83.9-88.6)	81 (78.1-83.8)	77.7 (72.6-82.7)			84.5 (82.9-86)	82.6 (77-88.1)	85 (81-89.1)	84.8 (81.6-88)
Specificity	94.2 (94-94.4)	92.8 (92.2-93.5)	94 (93.5-94.5)	94.1 (93.7-94.5)	94.3 (93.9-94.8)	94.9 (94.6-95.3)	94.4 (93.5-95.3)			95.2 (94.9-95.4)	93.8 (92.8-94.7)	92.6 (92-93.3)	95.3 (94.7-95.8)	95.3 (94.7-95.8)	95.4 (94.9-95.9)	96.1 (95.1-97.1)			93.4 (93.1-93.7)	92.1 (91.1-93.1)	92.8 (92-93.6)	93 (92.3-93.7)	93.8 (93.1-94.6)	94.6 (94.1-95.2)	92.9 (91.4-94.5)			93.3 (92.7-93.9)	NR	93.9 (92.6-95.2)	93.5 (92.3-94.6)	92.4 (91-93.8)	93.9 (92.9-94.9)	NR			92.8 (92.6-93.1)	91.8 (90.9-92.6)	92.6 (92-93.3)	92.8 (92.2-93.4)	92.9 (92.2-93.5)	93.8 (93.2-94.4)	92.7 (91.4-94)			95.9 (95.6-96.1)	95.2 (94.2-96.2)	96.3 (95.7-96.9)	95.9 (95.4-96.4)
	All	Seifa decile 1&2 (n=6,658)	Seifa 3&4 (n=10,961)	Seifa 5&6 (n=14,812)	Seifa 7&8 (n=11,474)	Seifa 9&10 (n=16,513)	Seifa unknown (n=2,935)			All	Seifa decile 1&2 (n=2,732)	Seifa 3&4 (n=7,049)	Seifa 5&6 (n=7,003)	Seifa 7&8 (n=5,520)	Seifa 9&10 (n=7,936)	Seifa unknown (n=1,493)			All	Seifa decile 1&2 (n=3,109)	Seifa 3&4 (n=4,687)	Seifa 5&6 (n=5,906)	Seifa 7&8 (n=4,452)	Seifa 9&10 (n=6,277)	Seifa unknown (n=1,204)			All	Seifa decile 1&2 (n=817)	Seifa 3&4 (n=1,417)	Seifa 5&6 (n=1,903)	Seifa 7&8 (n=1,502)	Seifa 9&10 (n=2,300)	Seifa unknown (n=238)			All	Seifa decile 1&2 (n=4,683)	Seifa 3&4 (n=7,049)	Seifa 5&6 (n=8,468)	Seifa 7&8 (n=6,023)	Seifa 9&10 (n=7,001)	Seifa unknown (n=1,728)			All	Seifa decile 1&2 (n=1,975)	Seifa 3&4 (n=3,912)	Seifa 5&6 (n=6,344)
Ever smoking, index separation
Sensitivity	44.7 (43.9-45.5)	42.4 (39.8-45.1)	40.1 (38.1-42.1)	46.5 (44.8-48.2)	45.5 (43.6-47.5)	46.4 (44.7-48)	46.5 (42.7-50.3)			51.3 (50.1-52.4)	51.4 (47.5-55.2)	41.1 (38.6-43.6)	51.4 (49.1-53.8)	52 (49.3-54.7)	53.8 (51.6-56.1)	50.8 (45.6-55.9)			37.8 (36.4-39.1)	36.5 (32.5-40.5)	33.9 (30.6-37.1)	40.8 (38.1-43.6)	39.2 (35.8-42.5)	36.6 (33.7-39.5)	41.6 (35.5-47.7)			44 (41.6-46.3)	36.9 (29.1-44.8)	39.5 (33.8-45.1)	47.4 (42.8-52)	41.7 (36-47.3)	48.2 (43.8-52.6)	NR			47.3 (46.3-48.4)	45.3 (42.3-48.3)	41.1 (38.6-43.6)	50.4 (48.4-52.5)	50.8 (48.2-53.3)	47.3 (44.8-49.8)	52.4 (47.9-56.9)			41 (39.7-42.4)	34.6 (29.2-40)	38 (34.4-41.6)	40.5 (37.7-43.3)
Specificity	97 (96.8-97.1)	97.5 (97-98)	97 (96.6-97.4)	97 (96.6-97.3)	96.7 (96.3-97.1)	96.9 (96.6-97.3)	96.6 (95.7-97.5)			96.5 (96.2-96.8)	97 (96.1-97.8)	96.8 (96.2-97.4)	96.9 (96.4-97.4)	96.3 (95.6-97)	96.4 (95.8-96.9)	96.5 (95.3-97.8)			97.3 (97-97.5)	97.7 (97-98.4)	97.7 (97.1-98.3)	96.8 (96.2-97.5)	96.7 (96-97.4)	97.6 (97.1-98.1)	96.5 (95.1-97.9)			97.7 (97.2-98.1)	98.6 (97.5-99.7)	97.5 (96.4-98.7)	97.6 (96.7-98.5)	98.1 (97.2-99)	97.3 (96.4-98.1)	NR			96.6 (96.3-96.8)	97.2 (96.6-97.8)	96.8 (96.2-97.4)	96.8 (96.2-97.3)	96.2 (95.5-96.8)	96.4 (95.8-97)	95.2 (93.9-96.6)			97.4 (97.1-97.6)	98.1 (97.4-98.9)	97.3 (96.6-98)	97.2 (96.7-97.8)
Ever smoking, index episode
Sensitivity	46.4 (45.6-47.2)	44.7 (42.2-47.3)	41.3 (39.2-43.3)	48 (46.4-49.7)	46.7 (44.7-48.7)	48.7 (47.1-50.3)	48.3 (44.5-52)			51.8 (50.6-53)	52.5 (48.7-56.2)	42.1 (39.7-44.6)	51.8 (49.4-54.1)	52.3 (49.7-55)	54.6 (52.4-56.8)	51.2 (46.1-56.4)			41 (39.7-42.4)	40.4 (36.5-44.2)	36.1 (32.9-39.3)	43.9 (41.2-46.5)	41.4 (38.1-44.6)	41.5 (38.7-44.3)	44.7 (38.8-50.6)			44.7 (42.3-47)	37.2 (29.4-45)	39.6 (34-45.2)	48.3 (43.7-52.8)	42.6 (37-48.2)	48.8 (44.4-53.1)	NR			48.9 (47.8-49.9)	47.9 (45-50.8)	42.1 (39.7-44.6)	52 (50-54.1)	51.6 (49.1-54.2)	49.1 (46.7-51.6)	53.9 (49.5-58.4)			42.9 (41.6-44.2)	36.1 (30.8-41.4)	39.5 (35.9-43)	41.9 (39.2-44.7)
Specificity	96.8 (96.6-97)	97.4 (96.8-97.9)	96.9 (96.4-97.3)	96.8 (96.4-97.2)	96.6 (96.2-97)	96.6 (96.3-97)	96.5 (95.6-97.4)			96.4 (96.2-96.7)	96.9 (96-97.7)	96.7 (96.1-97.3)	96.9 (96.3-97.4)	96.3 (95.6-96.9)	96.2 (95.6-96.7)	96.5 (95.3-97.8)			96.9 (96.6-97.2)	97.5 (96.8-98.3)	97.4 (96.8-98.1)	96.6 (95.9-97.2)	96.5 (95.8-97.3)	97.1 (96.5-97.6)	96.2 (94.7-97.6)			97.5 (97.1-98)	98.6 (97.5-99.7)	97.5 (96.4-98.7)	97.3 (96.3-98.3)	98.1 (97.2-99)	97 (96.1-97.9)	NR			96.4 (96.2-96.7)	97 (96.4-97.7)	96.7 (96.1-97.3)	96.6 (96.1-97.2)	96.1 (95.4-96.7)	96.2 (95.6-96.8)	95.1 (93.7-96.5)			97.2 (96.9-97.4)	98.1 (97.3-98.8)	97.1 (96.4-97.8)	97 (96.5-97.6)
Ever smoking, 1 year lookback
Sensitivity	60.2 (59.5-60.9)	58.1 (55.9-60.3)	53.9 (52.1-55.7)	62 (60.6-63.4)	60.6 (58.9-62.3)	64.1 (62.8-65.5)	59.4 (56.2-62.7)			62.3 (61.3-63.3)	63 (59.7-66.3)	54.6 (52.4-56.8)	62.3 (60.2-64.4)	62.4 (60-64.8)	66.5 (64.6-68.4)	58.9 (54.2-63.5)			57.4 (56.3-58.5)	54.4 (51-57.7)	50.2 (47.4-53)	60.8 (58.6-63)	58.4 (55.6-61.1)	60.7 (58.4-62.9)	58.1 (53-63.1)			61.9 (60-63.8)	56.7 (50.3-63.1)	56.5 (51.8-61.2)	64.3 (60.5-68.1)	60.7 (56.1-65.3)	65.6 (62.1-69.1)	69.4 (59.6-79.1)			61.8 (60.9-62.7)	59.9 (57.4-62.5)	54.6 (52.4-56.8)	65.5 (63.8-67.2)	64.5 (62.3-66.6)	63.2 (61.2-65.3)	65.3 (61.5-69.1)			58 (56.9-59.1)	53 (48.5-57.5)	52.4 (49.2-55.5)	56.5 (54.2-58.9)
Specificity	95 (94.8-95.2)	95.3 (94.6-95.9)	95.4 (94.8-95.9)	95.2 (94.8-95.7)	95.3 (94.8-95.8)	94.5 (94-94.9)	94.4 (93.2-95.5)			95 (94.7-95.4)	94.8 (93.7-95.9)	95.1 (94.4-95.8)	95.5 (94.8-96.1)	95.2 (94.5-95.9)	94.6 (93.9-95.2)	95.2 (93.8-96.7)			94.9 (94.5-95.2)	95.4 (94.4-96.4)	95.6 (94.8-96.4)	94.7 (93.9-95.5)	95.2 (94.4-96)	94.4 (93.6-95.1)	93.6 (91.7-95.4)			95.4 (94.7-96)	96.4 (94.6-98.1)	95.7 (94.2-97.2)	95.9 (94.7-97.1)	96.1 (94.8-97.4)	94.2 (93-95.5)	92.9 (88.4-97.4)			94.6 (94.3-94.9)	94.9 (94-95.8)	95.1 (94.4-95.8)	94.8 (94.2-95.5)	94.8 (94.1-95.6)	93.9 (93.1-94.6)	93.1 (91.5-94.8)			95.5 (95.2-95.8)	96 (94.9-97.1)	95.9 (95.1-96.7)	95.7 (95-96.4)
Ever smoking, 5 year lookback
Sensitivity	74 (73.4-74.6)	72.9 (71.1-74.7)	69.1 (67.7-70.6)	75.3 (74.1-76.4)	74.2 (72.8-75.5)	77.8 (76.7-78.8)	68.6 (65.7-71.4)			73.9 (73.1-74.7)	73.2 (70.4-75.9)	69.8 (68.1-71.5)	74.2 (72.4-75.9)	74.5 (72.6-76.5)	77.3 (75.8-78.8)	66.5 (62.3-70.7)			72.3 (71.4-73.2)	71.3 (68.6-73.9)	66.5 (64.2-68.8)	74.2 (72.4-76)	72.5 (70.3-74.7)	76.2 (74.5-77.9)	69.1 (64.8-73.4)			79.7 (78.3-81)	78.1 (73.6-82.6)	73.4 (69.7-77.1)	82.2 (79.6-84.8)	77.8 (74.4-81.2)	83.8 (81.5-86.2)	78.4 (70.3-86.5)			75.3 (74.6-76)	74.9 (73-76.9)	69.8 (68.1-71.5)	77.7 (76.3-79)	76.9 (75.2-78.6)	77.4 (75.9-79)	74.6 (71.3-77.8)			72.2 (71.3-73.1)	67.3 (63.6-71)	67.8 (65.2-70.3)	71.6 (69.7-73.5)
Specificity	92.5 (92.2-92.8)	92.9 (92-93.7)	92.7 (92.1-93.4)	93 (92.4-93.5)	92.5 (91.8-93.1)	91.8 (91.3-92.3)	92.6 (91.4-93.9)			92.9 (92.5-93.3)	92.6 (91.3-93.9)	91.9 (91-92.8)	93.3 (92.5-94.1)	93 (92.1-93.9)	92.3 (91.6-93.1)	94.3 (92.7-95.9)			92.1 (91.6-92.5)	93.3 (92.1-94.4)	92.5 (91.5-93.5)	92.3 (91.4-93.3)	92 (91-93.1)	91.3 (90.4-92.3)	90.9 (88.7-93.1)			92.3 (91.5-93)	92.5 (90-94.9)	93.2 (91.4-95.1)	93.4 (91.8-94.9)	91.9 (90.1-93.7)	91.2 (89.7-92.7)	90.6 (85.5-95.6)			91.7 (91.3-92.1)	92.4 (91.4-93.4)	91.9 (91-92.8)	92.4 (91.6-93.2)	91.7 (90.7-92.6)	90.7 (89.8-91.6)	91.1 (89.3-93)			93.3 (93-93.7)	93.9 (92.5-95.2)	94.1 (93.1-95)	93.6 (92.8-94.4)
	Legend:																																				Legend:
	Indicates differences in sensitivity/specificity between levels of SEIFA																																				Indicates differences in sensitivity/specificity between public and private hospitals
	NR: Not reported because at least one cell contained < 5 participants
	Indicates differences in sensitivity/specificity between diagnosis type/hospital type strata
[truncated: 3 more columns]

## Sheet: Remoteness
			Unstratified by diagnosis type or hospital type								Surgical stratum								Medical stratum								Other diagnosis type								Public stratum								Private stratum
	All	Major city (n=26,857)	Inner Regional (n=24,223)	Outer Regional (n=11,028)	Remote/very remote (n=671 )	Unknown (n=303)			All	Major city (n=12,950)	Inner Regional (n=11,584)	Outer Regional (n=4,532)	Remote/very remote (n=229)	Unknown (n=85)			All	Major city (n=10,325)	Inner Regional (n=9,505)	Outer Regional (n=5,172)	Remote/very remote (n=383)	Unknown (n=188)			All	Major city (n=3,582)	Inner Regional (n=3,134)	Outer Regional (n=1,324)	Remote/very remote (n=59)	Unknown (n=30)			All	Major city (n=13,711)	Inner Regional (n=13,121)	Outer Regional (n=7,345)	Remote/very remote (n=504)	Unknown (n=241)			All	Major city (n=13,146)	Inner Regional (n=11,102)	Outer Regional (n=3,683)	Remote/very remote (n=167)	Unknown (n=62)
Current smoking, index separation
Sensitivity	58.5 (56.9-60.2)	59.8 (57.3-62.4)	60.4 (57.7-63)	54 (50.2-57.8)	45.2 (29.1-61.2)	48.5 (27.1-69.9)			67.2 (64.9-69.5)	67.6 (64.1-71)	67.8 (64.2-71.5)	65.7 (60.1-71.4)	NR	NR			51.7 (49.1-54.3)	53.1 (48.8-57.3)	55.3 (51.2-59.5)	46.4 (40.9-51.8)	34.2 (13.4-55)	NR			55.9 (50.9-60.9)	55.9 (48.2-63.5)	53 (44.6-61.3)	59.3 (47.7-70.9)	NR	NR			58.7 (56.8-60.6)	60.3 (57.2-63.4)	60.9 (57.8-64)	53.9 (49.6-58.1)	43.8 (25.4-62.1)	51.6 (30.2-73)			58 (54.9-61.2)	58.7 (54.1-63.4)	59.1 (54.1-64)	54.4 (45.7-63.1)	NR	NR
Specificity	98.4 (98.3-98.5)	98.3 (98.2-98.5)	98.5 (98.3-98.6)	98.3 (98-98.5)	98.5 (97.6-99.5)	98.2 (96.5-99.8)			98.4 (98.2-98.5)	98.3 (98.1-98.5)	98.5 (98.3-98.7)	98.1 (97.7-98.5)	NR	NR			98.3 (98.2-98.5)	98.4 (98.1-98.6)	98.4 (98.1-98.6)	98.3 (97.9-98.6)	98 (96.5-99.5)	NR			98.6 (98.3-98.8)	98.4 (97.9-98.8)	98.6 (98.2-99.1)	98.8 (98.2-99.4)	NR	NR			97.8 (97.6-98)	97.7 (97.5-98)	97.9 (97.7-98.2)	97.8 (97.4-98.1)	98.5 (97.3-99.6)	97.6 (95.6-99.7)			99.1 (98.9-99.2)	99 (98.8-99.1)	99.1 (98.9-99.3)	99.2 (98.9-99.5)	NR	NR
Current smoking, index episode
Sensitivity	60 (58.4-61.6)	61.2 (58.7-63.7)	61.6 (59-64.1)	56.3 (52.6-60)	45.2 (29.5-60.8)	51.5 (31.1-71.9)			67.8 (65.6-70.1)	67.8 (64.4-71.3)	68.4 (64.8-72)	67.1 (61.6-72.7)	NR	NR			54.2 (51.7-56.7)	55.7 (51.6-59.9)	57.3 (53.3-61.4)	49.5 (44.2-54.8)	34.2 (14.4-54)	NR			56.1 (51.1-61.1)	56.4 (48.8-63.9)	53 (44.7-61.3)	59.3 (47.7-70.9)	NR	NR			60.2 (58.3-62)	61.3 (58.3-64.4)	62.1 (59-65.1)	56.6 (52.5-60.7)	43.8 (25.7-61.8)	54.8 (34.5-75.2)			59.5 (56.5-62.6)	60.9 (56.4-65.4)	60.3 (55.5-65.2)	55 (46.4-63.6)	NR	NR
Specificity	98.3 (98.2-98.4)	98.3 (98.1-98.4)	98.4 (98.2-98.5)	98.2 (97.9-98.4)	98.2 (97.1-99.2)	97.8 (96-99.5)			98.3 (98.1-98.4)	98.2 (98-98.5)	98.4 (98.2-98.6)	98 (97.6-98.4)	NR	NR			98.2 (98.1-98.4)	98.3 (98-98.6)	98.2 (98-98.5)	98.1 (97.7-98.5)	97.4 (95.7-99.1)	NR			98.5 (98.2-98.8)	98.3 (97.8-98.7)	98.6 (98.2-99)	98.8 (98.2-99.4)	NR	NR			97.7 (97.5-97.8)	97.6 (97.3-97.9)	97.8 (97.5-98)	97.6 (97.2-98)	98.3 (97-99.5)	97.1 (94.9-99.4)			99 (98.9-99.1)	98.9 (98.7-99.1)	99 (98.9-99.2)	99.2 (98.9-99.5)	NR	NR
Current smoking, 1 year lookback
Sensitivity	72.1 (70.8-73.4)	72.8 (70.8-74.8)	74.1 (72.1-76.1)	67.6 (64.6-70.7)	66.1 (54.3-77.9)	69.7 (53.8-85.6)			76.5 (74.7-78.4)	75.9 (73-78.7)	77.4 (74.5-80.3)	75.8 (71.2-80.4)	NR	NR			68.9 (66.9-70.8)	70.7 (67.6-73.9)	71.9 (68.8-74.9)	62.9 (58.5-67.3)	60.5 (45.2-75.9)	61.5 (41.2-81.9)			69.8 (66-73.7)	69.2 (63.2-75.1)	70.8 (64.7-76.9)	68.1 (58.8-77.5)	NR	NR			72.2 (70.7-73.7)	73.3 (70.8-75.7)	74.8 (72.5-77.2)	67.5 (64.1-70.9)	58.3 (44.1-72.6)	67.7 (51-84.5)			71.8 (69.4-74.3)	71.9 (68.3-75.5)	72.4 (68.5-76.2)	68.3 (61.5-75.2)	NR	NR
Specificity	97.1 (97-97.2)	97.1 (96.9-97.3)	97.2 (96.9-97.4)	97.1 (96.7-97.4)	96.6 (95.1-98)	96.7 (94.5-98.8)			97.4 (97.2-97.6)	97.4 (97.1-97.7)	97.5 (97.2-97.8)	97.2 (96.7-97.7)	NR	NR			96.8 (96.5-97)	96.8 (96.5-97.2)	96.7 (96.3-97.1)	96.8 (96.3-97.3)	95.4 (93.1-97.6)	96.3 (93.4-99.2)			97.1 (96.8-97.5)	97 (96.4-97.5)	97.2 (96.6-97.8)	97.3 (96.4-98.2)	NR	NR			96.2 (96-96.4)	96.1 (95.8-96.4)	96.2 (95.8-96.5)	96.3 (95.9-96.8)	96.1 (94.3-97.8)	95.7 (93-98.5)			98.2 (98.1-98.4)	98.1 (97.9-98.4)	98.3 (98-98.5)	98.4 (98-98.8)	NR	NR
Current smoking, 5 year lookback
Sensitivity	83.6 (82.7-84.5)	83.9 (82.6-85.3)	84.8 (83.4-86.2)	81.1 (78.9-83.2)	83.9 (76.6-91.2)	78.8 (66.3-91.3)			85.6 (84.3-86.9)	84.3 (82.3-86.4)	86.1 (84-88.1)	87.2 (84.2-90.2)	NR	NR			81 (79.7-82.4)	82.4 (80.2-84.5)	82.9 (80.8-85)	76.9 (73.7-80.1)	79 (68.9-89)	73.1 (56.7-89.5)			87.6 (85.4-89.7)	88.3 (85.2-91.4)	87.6 (84.1-91)	84.6 (78.9-90.3)	NR	NR			83.3 (82.2-84.3)	83.3 (81.6-85)	84.9 (83.2-86.5)	81.2 (78.8-83.6)	79.2 (70.1-88.2)	77.4 (64.1-90.7)			84.5 (82.9-86)	85.3 (83-87.5)	84.6 (82.1-87.1)	80.6 (75.9-85.2)	NR	NR
Specificity	94.2 (94-94.4)	94.1 (93.8-94.4)	94.4 (94.1-94.7)	94.3 (93.9-94.8)	92.5 (90.4-94.5)	94.4 (91.7-97.2)			95.2 (94.9-95.4)	95.1 (94.7-95.4)	95.4 (95-95.8)	95.1 (94.4-95.7)	NR	NR			93.4 (93.1-93.7)	93.3 (92.8-93.8)	93.4 (92.9-93.9)	93.8 (93.1-94.5)	90.4 (87.3-93.5)	94.4 (90.9-98)			93.3 (92.7-93.9)	92.9 (92-93.8)	93.5 (92.6-94.4)	93.8 (92.5-95.2)	NR	NR			92.8 (92.6-93.1)	92.5 (92-92.9)	93 (92.5-93.4)	93.4 (92.8-94)	91.5 (88.9-94)	93.3 (90-96.7)			95.9 (95.6-96.1)	95.7 (95.4-96.1)	96 (95.6-96.3)	96.2 (95.6-96.8)	NR	NR
	All	Major city (n=26,978)	Inner Regional (n=24,340)	Outer Regional (n=11,058)	Remote/very remote (n=673)	Unknown (n=304)			All	Major city (n=13,021)	Inner Regional (n=11,651)	Outer Regional (n=4,552)	Remote/very remote (n=231)	Unknown (n=86)			All	Major city (n=10,352)	Inner Regional (n=9,535)	Outer Regional (n=5,177)	Remote/very remote (n=383)	Unknown (n=188)			All	Major city (n=3,605)	Inner Regional (n=3,154)	Outer Regional (n=1,329)	Remote/very remote (n=59)	Unknown (n=30)			All	Major city (n=13,723)	Inner Regional (n=13,136)	Outer Regional (n=7,347)	Remote/very remote (n=505)	Unknown (n=241)			All	Major city (n=13,255)	Inner Regional (n=11,204)	Outer Regional (n=3,711)	Remote/very remote (n=168)	Unknown (n=63)
Ever smoking, index separation
Sensitivity	44.7 (43.9-45.5)	47.3 (46-48.6)	45.1 (43.7-46.4)	38.7 (36.6-40.8)	33.1 (24.3-41.9)	38.1 (26.3-49.8)			51.3 (50.1-52.4)	52.9 (51.1-54.6)	50.3 (48.4-52.1)	49.2 (46.2-52.2)	57.8 (45.1-70.5)	NR			37.8 (36.4-39.1)	41.7 (39.6-43.9)	39 (36.8-41.2)	30 (26.7-33.2)	17.9 (5.7-30.1)	NR			44 (41.6-46.3)	43.9 (40.3-47.5)	45.2 (41.5-48.8)	40.4 (34.4-46.4)	NR	NR			47.3 (46.3-48.4)	52.3 (50.6-53.9)	48.2 (46.5-50)	38.6 (36.1-41.1)	28 (17.6-38.3)	39.8 (26.9-52.8)			41 (39.7-42.4)	41.6 (39.6-43.6)	40.9 (38.8-43)	39 (35.3-42.8)	NR	NR
Specificity	97 (96.8-97.1)	96.7 (96.4-97)	97.1 (96.8-97.4)	97.2 (96.8-97.6)	97.1 (95.4-98.8)	95.3 (91.9-98.7)			96.5 (96.2-96.8)	96.3 (95.9-96.8)	96.9 (96.5-97.4)	96.1 (95.3-96.8)	95.7 (92.4-99.1)	NR			97.3 (97-97.5)	96.9 (96.5-97.4)	97.1 (96.7-97.6)	98.1 (97.6-98.6)	97.5 (95.3-99.7)	NR			97.7 (97.2-98.1)	97.5 (96.9-98.2)	97.7 (97-98.4)	97.9 (96.9-99)	NR	NR			96.6 (96.3-96.8)	95.9 (95.4-96.3)	96.8 (96.4-97.2)	97.5 (97-98)	97.1 (95.1-99.1)	94.9 (91-98.9)			97.4 (97.1-97.6)	97.5 (97.2-97.9)	97.4 (97.1-97.8)	96.8 (96.1-97.6)	NR	NR
Ever smoking, index episode
Sensitivity	46.4 (45.6-47.2)	49.1 (47.9-50.4)	46.5 (45.2-47.8)	40.5 (38.4-42.5)	36.2 (27.5-44.8)	41.3 (29.8-52.7)			51.8 (50.6-53)	53.4 (51.7-55.1)	50.7 (48.8-52.5)	50.1 (47.1-53.1)	57.8 (45.1-70.5)	NR			41 (39.7-42.4)	45.6 (43.5-47.6)	41.9 (39.7-44)	32.8 (29.7-35.9)	22.8 (11-34.7)	NR			44.7 (42.3-47)	44.6 (41.1-48.2)	46 (42.4-49.6)	40.7 (34.7-46.7)	NR	NR			48.9 (47.8-49.9)	53.7 (52.1-55.3)	49.6 (47.9-51.3)	40.5 (38.1-43)	31 (20.8-41.2)	42.3 (29.6-55)			42.9 (41.6-44.2)	43.9 (42-45.8)	42.5 (40.5-44.6)	40.4 (36.7-44)	NR	NR
Specificity	96.8 (96.6-97)	96.5 (96.2-96.8)	97 (96.7-97.3)	97.1 (96.6-97.5)	96.8 (95-98.6)	95.3 (91.9-98.7)			96.4 (96.2-96.7)	96.2 (95.8-96.7)	96.9 (96.4-97.3)	96.1 (95.3-96.8)	95.7 (92.4-99.1)	NR			96.9 (96.6-97.2)	96.5 (96.1-97)	96.9 (96.4-97.4)	97.8 (97.3-98.4)	97 (94.6-99.4)	NR			97.5 (97.1-98)	97.4 (96.7-98.1)	97.6 (96.9-98.3)	97.8 (96.7-98.9)	NR	NR			96.4 (96.2-96.7)	95.8 (95.3-96.2)	96.7 (96.2-97.1)	97.3 (96.8-97.8)	97.1 (95.1-99.1)	94.9 (91-98.9)			97.2 (96.9-97.4)	97.2 (96.8-97.6)	97.3 (96.9-97.7)	96.6 (95.9-97.4)	NR	NR
Ever smoking, 1 year lookback
Sensitivity	60.2 (59.5-60.9)	63.9 (62.9-64.9)	60.5 (59.4-61.6)	51.9 (50-53.7)	52 (44.6-59.5)	54.8 (44.8-64.9)			62.3 (61.3-63.3)	64.2 (62.7-65.7)	61.8 (60.2-63.5)	58.2 (55.5-60.9)	67.8 (56.8-78.8)	NR			57.4 (56.3-58.5)	63.8 (62.1-65.5)	58 (56.2-59.8)	46.1 (43.3-48.9)	42.9 (32.6-53.3)	NR			61.9 (60-63.8)	63.2 (60.4-66.1)	63.3 (60.4-66.3)	54.8 (49.7-60)	NR	NR			61.8 (60.9-62.7)	67.3 (65.9-68.6)	62.7 (61.2-64.1)	51.9 (49.7-54.1)	48 (39.2-56.9)	56.9 (45.9-67.9)			58 (56.9-59.1)	60 (58.4-61.6)	57.7 (55.9-59.4)	51.8 (48.5-55.1)	65.7 (52.5-78.8)	NR
Specificity	95 (94.8-95.2)	94.5 (94.1-94.8)	95.5 (95.1-95.8)	95.5 (95-96)	95 (92.8-97.2)	94 (90.1-97.8)			95 (94.7-95.4)	94.7 (94.2-95.2)	95.6 (95.1-96.1)	94.7 (93.8-95.6)	94.3 (90.5-98.1)	NR			94.9 (94.5-95.2)	94 (93.4-94.6)	95.2 (94.6-95.8)	96.2 (95.4-96.9)	95.5 (92.6-98.4)	NR			95.4 (94.7-96)	95 (94-95.9)	95.6 (94.6-96.5)	96 (94.6-97.4)	NR	NR			94.6 (94.3-94.9)	93.7 (93.1-94.2)	95 (94.5-95.5)	95.8 (95.1-96.4)	95.3 (92.8-97.8)	93.2 (88.7-97.8)			95.5 (95.2-95.8)	95.3 (94.8-95.7)	95.9 (95.4-96.4)	95.1 (94.2-96)	94.1 (89.5-98.7)	NR
Ever smoking, 5 year lookback
Sensitivity	74 (73.4-74.6)	77.4 (76.6-78.2)	73.6 (72.7-74.5)	67.6 (66.1-69.1)	67.9 (61.9-73.9)	67.7 (59.2-76.2)			73.9 (73.1-74.7)	75.6 (74.4-76.9)	72.9 (71.6-74.3)	71.6 (69.3-73.8)	75.6 (66.3-84.9)	72.1 (57.4-86.7)			72.3 (71.4-73.2)	77.9 (76.6-79.2)	72.4 (70.9-73.8)	63 (60.7-65.2)	63.6 (55.4-71.8)	NR			79.7 (78.3-81)	82.2 (80.3-84.2)	79.5 (77.3-81.7)	73.8 (69.9-77.6)	NR	NR			75.3 (74.6-76)	80.2 (79.2-81.3)	75.3 (74.1-76.5)	67.5 (65.7-69.2)	66.8 (59.8-73.8)	69.9 (60.7-79.1)			72.2 (71.3-73.1)	74.2 (72.9-75.5)	71.4 (69.9-72.8)	68 (65.3-70.7)	71.6 (59.9-83.3)	NR
Specificity	92.5 (92.2-92.8)	91.7 (91.3-92.2)	93.1 (92.7-93.5)	93.2 (92.5-93.8)	91.8 (89-94.6)	92.6 (88.4-96.8)			92.9 (92.5-93.3)	92.5 (91.9-93.1)	93.6 (93-94.2)	92.6 (91.6-93.6)	90.1 (85.1-95)	88.4 (78.8-98)			92.1 (91.6-92.5)	90.8 (90.1-91.6)	92.7 (92-93.4)	93.6 (92.7-94.5)	92.5 (88.8-96.1)	NR			92.3 (91.5-93)	91.5 (90.3-92.7)	92.5 (91.3-93.8)	93.7 (91.9-95.4)	NR	NR			91.7 (91.3-92.1)	90.4 (89.7-91)	92.5 (91.9-93.1)	93.1 (92.2-93.9)	92 (88.8-95.2)	92.4 (87.6-97.2)			93.3 (93-93.7)	93 (92.4-93.6)	93.8 (93.2-94.4)	93.4 (92.3-94.4)	91.1 (85.5-96.6)	NR
	Legend:
	Indicates differences in sensitivity/specificity according to remoteness
	NR: Not reported because at least one cell contained < 5 participants
	Indicates differences in sensitivity/specificity between diagnosis type/hospital type strata

## Sheet: Indigenous
		Unstratified by diagnosis type or hospital type						Surgical stratum						Medical stratum						Other diagnosis type						Public stratum						Private stratum
	All	Not Indigenous (n=62,017)	Indigenous (n=267)	Missing (n=798)			All	Not Indigenous (n=28,927)	Indigenous (n=82)	Missing (n=371)			All	Not Indigenous (n=25,098)	Indigenous (n=158)	Missing (n=317)			All	Not Indigenous (n=7,992)	Indigenous (n=27)	Missing (n=110)			All	Not Indigenous (n=34,246)	Indigenous (n=247)	Missing (n=429)			All	Not Indigenous (n=27,771)	Indigenous (n=20)	Missing (n=369)
Current smoking, index separation
Sensitivity	58.5 (56.9-60.2)	58.8 (57.1-60.5)	55.6 (41.2-69.9)	40.7 (24.9-56.5)			67.2 (64.9-69.5)	67.6 (65.3-69.9)	57.1 (33.6-80.7)	50 (26.9-73.1)			51.7 (49.1-54.3)	52 (49.4-54.7)	51.4 (31.4-71.3)	29.6 (6.5-52.7)			55.9 (50.9-60.9)	55.8 (50.7-60.8)	NR	NR			58.7 (56.8-60.6)	58.9 (57-60.9)	57.4 (43.1-71.7)	43.6 (24.9-62.3)			58 (54.9-61.2)	58.5 (55.3-61.7)	NR	NR
Specificity	98.4 (98.3-98.5)	98.4 (98.3-98.5)	94.6 (91.5-97.7)	98.2 (97.3-99.2)			98.4 (98.2-98.5)	98.4 (98.2-98.5)	91.8 (84.9-98.7)	98.3 (96.9-99.6)			98.3 (98.2-98.5)	98.4 (98.2-98.5)	95.9 (92.3-99.4)	97.6 (95.8-99.4)			98.6 (98.3-98.8)	98.5 (98.3-98.8)	NR	NR			97.8 (97.6-98)	97.8 (97.7-98)	94.1 (90.7-97.5)	97.4 (95.9-99)			99.1 (98.9-99.2)	99.1 (98.9-99.2)	NR	NR
Current smoking, index episode
Sensitivity	60 (58.4-61.6)	60.2 (58.6-61.9)	55.6 (41.4-69.8)	47.5 (32.5-62.4)			67.8 (65.6-70.1)	68.1 (65.9-70.4)	57.1 (34.3-80)	54.2 (32.9-75.5)			54.2 (51.7-56.7)	54.5 (51.9-57)	51.4 (31.4-71.3)	40.7 (18-63.4)			56.1 (51.1-61.1)	56 (50.9-61)	NR	NR			60.2 (58.3-62)	60.3 (58.4-62.2)	57.4 (43.2-71.5)	53.9 (36.8-70.9)			59.5 (56.5-62.6)	60.1 (57-63.2)	NR	NR
Specificity	98.3 (98.2-98.4)	98.3 (98.2-98.4)	94.1 (90.9-97.3)	98 (97-99)			98.3 (98.1-98.4)	98.3 (98.1-98.5)	90.2 (82.7-97.6)	97.7 (96.1-99.3)			98.2 (98.1-98.4)	98.2 (98.1-98.4)	95.9 (92.3-99.4)	97.6 (95.8-99.4)			98.5 (98.2-98.8)	98.5 (98.2-98.8)	NR	NR			97.7 (97.5-97.8)	97.7 (97.5-97.9)	93.6 (90-97.1)	96.9 (95.2-98.6)			99 (98.9-99.1)	99 (98.9-99.1)	NR	NR
Current smoking, 1 year lookback
Sensitivity	72.1 (70.8-73.4)	72.3 (71-73.6)	71.4 (60.6-82.2)	57.6 (44.7-70.6)			76.5 (74.7-78.4)	76.7 (74.8-78.5)	71.4 (53-89.9)	70.8 (53.7-88)			68.9 (66.9-70.8)	69.1 (67.2-71.1)	70.3 (55.9-84.6)	48.2 (28.6-67.7)			69.8 (66-73.7)	70.1 (66.2-73.9)	NR	NR			72.2 (70.7-73.7)	72.4 (70.8-73.9)	73.8 (63.2-84.4)	59 (43.3-74.6)			71.8 (69.4-74.3)	72.3 (69.8-74.7)	NR	55 (32-78)
Specificity	97.1 (97-97.2)	97.1 (97-97.3)	89.2 (85-93.5)	97 (95.8-98.2)			97.4 (97.2-97.6)	97.4 (97.2-97.6)	86.9 (78.4-95.4)	97.1 (95.4-98.9)			96.8 (96.5-97)	96.8 (96.6-97)	89.3 (83.7-94.8)	95.9 (93.6-98.2)			97.1 (96.8-97.5)	97.1 (96.7-97.5)	NR	NR			96.2 (96-96.4)	96.2 (96-96.4)	88.7 (84.2-93.3)	96.2 (94.2-98.1)			98.2 (98.1-98.4)	98.2 (98.1-98.4)	NR	98 (96.5-99.5)
Current smoking, 5 year lookback
Sensitivity	83.6 (82.7-84.5)	83.7 (82.9-84.6)	85.7 (78.3-93.1)	72.9 (63.5-82.2)			85.6 (84.3-86.9)	85.7 (84.4-87)	NR	79.2 (66.3-92.1)			81 (79.7-82.4)	81.2 (79.8-82.6)	86.5 (77.2-95.8)	59.3 (43.4-75.1)			87.6 (85.4-89.7)	87.2 (85-89.4)	NR	NR			83.3 (82.2-84.3)	83.5 (82.4-84.5)	85.3 (77.6-92.9)	66.7 (54.1-79.2)			84.5 (82.9-86)	84.4 (82.9-86)	NR	NR
Specificity	94.2 (94-94.4)	94.3 (94.1-94.5)	84.3 (79.3-89.3)	94.1 (92.3-95.8)			95.2 (94.9-95.4)	95.2 (95-95.5)	NR	94.5 (92.1-96.9)			93.4 (93.1-93.7)	93.5 (93.2-93.8)	83.5 (76.9-90.1)	92.8 (89.8-95.7)			93.3 (92.7-93.9)	93.3 (92.7-93.8)	NR	NR			92.8 (92.6-93.1)	92.9 (92.6-93.2)	83.3 (78-88.7)	92.8 (90.3-95.4)			95.9 (95.6-96.1)	95.9 (95.7-96.1)	NR	NR
	All	Not Indigenous (n=62,283)	Indigenous (n=268)	Missing (n=802)			All	Not Indigenous (n=29,084)	Indigenous (n=83)	Missing (n=374)			All	Not Indigenous (n=25,160)	Indigenous (n=158)	Missing (n= 317)			All	Not Indigenous (n=8,039)	Indigenous (n=27)	Missing (n=111)			All	Not Indigenous (n=34,276)	Indigenous (n=247)	Missing (n=429)			All	Not Indigenous (n=28,007)	Indigenous (n=21)	Missing (n=373)
Ever smoking, index separation
Sensitivity	44.7 (43.9-45.5)	44.8 (43.9-45.6)	51.9 (41.9-61.8)	33.3 (24.9-41.8)			51.3 (50.1-52.4)	51.4 (50.3-52.6)	NR	38.6 (26.6-50.6)			37.8 (36.4-39.1)	37.7 (36.3-39.1)	48.9 (35.6-62.3)	NR			44 (41.6-46.3)	44.3 (41.9-46.6)	NR	NR			47.3 (46.3-48.4)	47.4 (46.3-48.4)	54 (43.8-64.1)	40.3 (29.5-51.1)			41 (39.7-42.4)	41.3 (39.9-42.6)	NR	NR
Specificity	97 (96.8-97.1)	97 (96.8-97.1)	88.7 (82.6-94.7)	98.7 (97.7-99.7)			96.5 (96.2-96.8)	96.5 (96.2-96.8)	NR	99.1 (97.8-100.4)			97.3 (97-97.5)	97.3 (97-97.6)	87.5 (79.4-95.6)	NR			97.7 (97.2-98.1)	97.7 (97.3-98.2)	NR	NR			96.6 (96.3-96.8)	96.6 (96.3-96.8)	88.4 (82-94.9)	98.4 (96.7-100)			97.4 (97.1-97.6)	97.4 (97.1-97.6)	NR	NR
Ever smoking, index episode
Sensitivity	46.4 (45.6-47.2)	46.5 (45.6-47.3)	54.3 (44.6-64.1)	35.7 (27.4-44)			51.8 (50.6-53)	51.9 (50.8-53.1)	NR	NR			41 (39.7-42.4)	41 (39.6-42.3)	52.1 (39.2-65.1)	NR			44.7 (42.3-47)	44.9 (42.6-47.2)	NR	NR			48.9 (47.8-49.9)	48.9 (47.8-49.9)	55.9 (46-65.9)	43.6 (33.1-54)			42.9 (41.6-44.2)	43.2 (41.8-44.5)	NR	NR
Specificity	96.8 (96.6-97)	96.8 (96.6-97)	88.7 (82.6-94.7)	98.3 (97.1-99.5)			96.4 (96.2-96.7)	96.4 (96.1-96.7)	NR	NR			96.9 (96.6-97.2)	97 (96.7-97.2)	87.5 (79.4-95.6)	NR			97.5 (97.1-98)	97.6 (97.1-98)	NR	NR			96.4 (96.2-96.7)	96.5 (96.2-96.7)	88.4 (82-94.9)	97.9 (96.2-99.7)			97.2 (96.9-97.4)	97.1 (96.9-97.4)	NR	NR
Ever smoking, 1 year lookback
Sensitivity	60.2 (59.5-60.9)	60.3 (59.6-61)	67.9 (59.7-76.1)	46.9 (39.4-54.4)			62.3 (61.3-63.3)	62.5 (61.4-63.5)	NR	NR			57.4 (56.3-58.5)	57.4 (56.3-58.6)	68.1 (57.5-78.7)	49.3 (37.8-60.7)			61.9 (60-63.8)	62.3 (60.4-64.2)	NR	NR			61.8 (60.9-62.7)	61.9 (61-62.8)	69.7 (61.5-78)	50 (40.2-59.8)			58 (56.9-59.1)	58.2 (57.1-59.3)	NR	43.1 (31.6-54.7)
Specificity	95 (94.8-95.2)	95 (94.8-95.2)	85.9 (79.2-92.5)	97.2 (95.7-98.7)			95 (94.7-95.4)	95 (94.7-95.3)	NR	NR			94.9 (94.5-95.2)	94.9 (94.5-95.3)	84.4 (75.5-93.3)	96.2 (93.4-99)			95.4 (94.7-96)	95.4 (94.8-96)	NR	NR			94.6 (94.3-94.9)	94.6 (94.3-94.9)	85.3 (78.1-92.4)	96.7 (94.5-99)			95.5 (95.2-95.8)	95.5 (95.1-95.8)	NR	97.7 (95.8-99.7)
Ever smoking, 5 year lookback
Sensitivity	74 (73.4-74.6)	74.1 (73.5-74.6)	77.2 (70.4-83.9)	66.4 (60.5-72.2)			73.9 (73.1-74.7)	74 (73.1-74.8)	NR	NR			72.3 (71.4-73.2)	72.4 (71.5-73.3)	77.7 (68.9-86.4)	60.5 (50.6-70.3)			79.7 (78.3-81)	79.7 (78.3-81.1)	NR	72.3 (58.5-86.2)			75.3 (74.6-76)	75.4 (74.7-76.1)	78.3 (71.5-85.1)	62.9 (54.7-71.1)			72.2 (71.3-73.1)	72.2 (71.3-73.1)	NR	70.6 (62.4-78.8)
Specificity	92.5 (92.2-92.8)	92.5 (92.2-92.8)	78.3 (70.5-86.1)	94.2 (92-96.3)			92.9 (92.5-93.3)	92.8 (92.4-93.2)	NR	NR			92.1 (91.6-92.5)	92.2 (91.7-92.6)	78.1 (68-88.3)	92.9 (89.2-96.6)			92.3 (91.5-93)	92.4 (91.6-93.2)	NR	90.6 (83.5-97.8)			91.7 (91.3-92.1)	91.8 (91.4-92.2)	77.9 (69.5-86.2)	93 (89.8-96.2)			93.3 (93-93.7)	93.3 (92.9-93.7)	NR	95.5 (92.7-98.2)
	Legend:
	Indicates differences in sensitivity/specificity according to Indigenous status
	NR: Not reported because at least one cell contained < 5 participants
	Indicates differences in sensitivity/specificity between diagnosis type/hospital type strata

## Sheet: Diagnosis
									Unstratified by diagnosis type or hospital type																						Surgical stratum
	All	Infectious & parasitic (n=598)	Neoplasms (n=5650)	Blood & immune mechanism (n=502)	Endocrine, nutritional & metabolic(n=1,298)	Mental & behavioural (n=964)	Nervous system (n=2,039)	Eye & adnexa (n=2,278)	Ear & mastoid process (n=437)	Circulatory (n=7,542)	Respiratory (n=2,885)	Digestive (n=9,369)	Skin & subcutaneous (n=1,051)	Muscoloskeletal (n=6,929)	Genitourinary (n=4,913)	Pregnancy, childbirth (n=56)	Congenital malformations (n=85)	Symptoms & findings NEC (n=5,431)	Injury, poisoning (n=4,539)	Factors influencing health (n=6,476)			All	Infectious & parasitic (n=20)	Neoplasms (n=4539)	Blood & immune mechanism (n=21)	Endocrine, nutritional & metabolic(n=794)	Mental & behavioural (n=NR)	Nervous system (n=450)	Eye & adnexa (n=2,214)	Ear & mastoid process (n=224)	Circulatory (n=2,962)	Respiratory (n=672)	Digestive (n=4,484)	Skin & subcutaneous (n=322)	Muscoloskeletal (n=5,693)	Genitourinary (n=3,523)	Pregnancy, childbirth (n=36)	Congenital malformations (n=62)	Symptoms & findings NEC (n=219)	Injury, poisoning (n=2,118)	Factors influencing health (n=1,026)			All	Infectious & parasitic (n=549)	Neoplasms (n=540)	Blood & immune mechanism (n=481)	Endocrine, nutritional & metabolic(n=466)
Current smoking, index separation
Sensitivity	58.5 (56.9-60.2)	42 (23.7-60.3)	65 (59.3-70.6)	54.6 (32.2-76.9)	56.4 (44.8-67.9)	55.1 (47.8-62.4)	46.6 (35.8-57.3)	60.3 (48.8-71.7)	53.6 (32.7-74.4)	63.7 (59.3-68.1)	57.6 (51.1-64.1)	62.9 (58.9-66.8)	48.3 (36.2-60.3)	61.7 (56.6-66.8)	61.6 (55.1-68.1)	NR	NR	58.6 (53.1-64.1)	53.5 (47.6-59.4)	50.9 (44.2-57.5)			67.2 (64.9-69.5)	0	67 (60.8-73.1)	100 (100-100)	59.2 (43.9-74.4)	NR	72 (53.6-90.4)	60.8 (49.2-72.4)	84.6 (65-104.2)	66.7 (60.2-73.2)	52.5 (34-71)	71.7 (66.8-76.7)	54.6 (33.3-75.8)	67.9 (62.5-73.3)	67.1 (59.4-74.8)	50 (-19.3-119.3)	80 (40.8-119.2)	62.5 (29-96)	67.3 (60-74.5)	67.5 (56.3-78.7)			51.7 (49.1-54.3)	44.7 (26.3-63.1)	48.4 (27-69.8)	52.4 (29.3-75.5)	53.3 (35.8-70.9)
Specificity	98.4 (98.3-98.5)	98.7 (97.8-99.7)	98.5 (98.1-98.8)	98.5 (97.5-99.6)	98.5 (97.8-99.2)	96.2 (94.8-97.6)	98.9 (98.4-99.3)	99 (98.5-99.4)	98.3 (97-99.5)	97.4 (97.1-97.8)	97.2 (96.6-97.8)	98.6 (98.3-98.8)	98.9 (98.3-99.6)	98.5 (98.2-98.8)	98.9 (98.6-99.2)	NR	NR	98.4 (98.1-98.8)	98.1 (97.7-98.5)	99 (98.7-99.2)			98.4 (98.2-98.5)	100 (100-100)	98.4 (98-98.8)	100 (100-100)	98.5 (97.7-99.4)	NR	98.8 (97.8-99.8)	98.9 (98.5-99.4)	NR	96.9 (96.2-97.5)	98.9 (98.1-99.7)	98.4 (98-98.7)	NR	98.5 (98.2-98.8)	99.1 (98.8-99.4)	100 (100-100)	100 (100-100)	98.6 (97-100.2)	97.5 (96.8-98.2)	98.6 (97.9-99.4)			98.3 (98.2-98.5)	98.6 (97.6-99.6)	98.8 (97.9-99.8)	98.5 (97.4-99.6)	98.3 (97.1-99.6)
Current smoking, index episode
Sensitivity	60 (58.4-61.6)	46 (28.5-63.5)	65.3 (59.6-70.9)	54.6 (32.7-76.4)	56.4 (44.8-67.9)	58 (50.9-65)	46.6 (35.8-57.3)	60.3 (48.8-71.7)	57.1 (36.9-77.4)	66 (61.8-70.2)	58 (51.5-64.5)	63 (59.1-66.9)	48.3 (36.2-60.3)	61.9 (56.8-67)	62.4 (56-68.8)	NR	NR	59.4 (53.9-64.9)	54.9 (49.1-60.7)	59.7 (53.8-65.7)			67.8 (65.6-70.1)	0	67.4 (61.3-73.5)	100 (100-100)	59.2 (43.9-74.4)	NR	72 (53.6-90.4)	60.8 (49.2-72.4)	84.6 (65-104.2)	70.2 (64.2-76.2)	52.5 (34-71)	72 (67.1-76.9)	54.6 (33.3-75.8)	67.9 (62.5-73.3)	67.1 (59.4-74.7)	50 (-19.3-119.3)	80 (40.8-119.2)	75 (46.7-103.3)	67.9 (60.7-75)	67.5 (56.3-78.7)			54.2 (51.7-56.7)	48.9 (31.3-66.5)	48.4 (27-69.8)	52.4 (29.3-75.5)	53.3 (35.8-70.9)
Specificity	98.3 (98.2-98.4)	98.5 (97.5-99.5)	98.5 (98.1-98.8)	98.3 (97.2-99.5)	98.5 (97.8-99.2)	95.9 (94.5-97.4)	98.9 (98.4-99.3)	99 (98.5-99.4)	98.3 (97-99.5)	97.1 (96.7-97.5)	97.2 (96.5-97.8)	98.5 (98.3-98.8)	98.9 (98.3-99.6)	98.5 (98.2-98.8)	98.9 (98.6-99.2)	NR	NR	98.4 (98.1-98.7)	98 (97.6-98.4)	98.6 (98.4-98.9)			98.3 (98.1-98.4)	100 (100-100)	98.4 (98-98.8)	95 (85.4-104.6)	98.5 (97.7-99.4)	NR	98.8 (97.8-99.8)	98.9 (98.5-99.4)	99.1 (97.7-100.4)	96.3 (95.6-97)	98.9 (98.1-99.7)	98.3 (97.9-98.7)	99 (97.8-100.1)	98.5 (98.2-98.8)	99.1 (98.7-99.4)	100 (100-100)	100 (100-100)	98.6 (97-100.2)	97.4 (96.7-98.1)	98.6 (97.9-99.4)			98.2 (98.1-98.4)	98.4 (97.3-99.5)	98.8 (97.9-99.8)	98.5 (97.4-99.6)	98.3 (97.1-99.6)
Current smoking, 1 year lookback
Sensitivity	72.1 (70.8-73.4)	58 (42.3-73.7)	79.4 (75.3-83.5)	68.2 (52-84.3)	66 (56.2-75.7)	71 (65.3-76.7)	64.9 (56.3-73.4)	75.6 (67.5-83.7)	67.9 (51.4-84.3)	75.9 (72.6-79.3)	70.4 (65.2-75.6)	74 (70.9-77.1)	56.9 (46-67.8)	70 (65.7-74.4)	72 (66.8-77.2)	NR	NR	74.5 (70.4-78.5)	66 (61.2-70.8)	79.2 (75.2-83.1)			76.5 (74.7-78.4)	0 (0-0)	79.6 (75-84.1)	100 (100-100)	63.3 (49.8-76.8)	NR	84 (70.9-97.1)	77 (68.9-85.2)	84.6 (66.9-102.3)	79 (74.1-83.8)	62.5 (46.5-78.5)	78.9 (74.8-83)	69.7 (52.4-87)	74.1 (69.4-78.8)	74.3 (67.8-80.7)	50 (-19.3-119.3)	80 (44.9-115.1)	100 (100-100)	73.9 (67.7-80.1)	85 (77.5-92.5)			68.9 (66.9-70.8)	61.7 (46-77.4)	80.7 (69.1-92.2)	66.7 (49.5-83.8)	68.9 (54.9-82.9)
Specificity	97.1 (97-97.2)	98.4 (97.3-99.4)	97.3 (96.8-97.7)	96.5 (94.8-98.1)	97.6 (96.7-98.5)	93 (91.1-94.9)	98.2 (97.6-98.8)	97.8 (97.2-98.4)	97.1 (95.4-98.7)	95.9 (95.4-96.3)	95.7 (94.9-96.4)	97.3 (97-97.7)	98.5 (97.7-99.3)	97.8 (97.4-98.1)	98 (97.6-98.4)	NR	NR	96.8 (96.3-97.3)	96.9 (96.4-97.4)	97.3 (96.8-97.7)			97.4 (97.2-97.6)	94.7 (84.7-104.8)	97.3 (96.8-97.8)	90 (76.9-103.1)	97.6 (96.5-98.7)	NR	NR	97.9 (97.2-98.5)	97.6 (95.6-99.7)	95 (94.1-95.8)	98.4 (97.4-99.4)	97.4 (97-97.9)	98.6 (97.3-100)	97.9 (97.6-98.3)	98.5 (98-98.9)	100 (100-100)	98.3 (94.8-101.7)	97.6 (95.6-99.7)	96.4 (95.5-97.2)	97.9 (97-98.8)			96.8 (96.5-97)	98.4 (97.3-99.5)	96.1 (94.4-97.8)	96.7 (95.1-98.4)	97.4 (95.9-98.9)
Current smoking, 5 year lookback
Sensitivity	83.6 (82.7-84.5)	78 (68.2-87.8)	88.3 (85.6-91.1)	90.9 (82.9-98.9)	78.7 (72-85.5)	81.2 (76.7-85.6)	80.2 (74.4-85.9)	93.6 (90-97.2)	78.6 (66-91.1)	85 (82.6-87.3)	82.9 (79.4-86.4)	86.2 (84.2-88.2)	75 (67.4-82.6)	81.3 (78.3-84.4)	82.3 (78.6-86)	NR	NR	85.7 (83-88.4)	77.2 (73.5-80.8)	89.1 (86.7-91.5)			85.6 (84.3-86.9)	0 (0-0)	87.4 (84.1-90.6)	100 (100-100)	75.5 (66-85)	NR	NR	NR	84.6 (68.4-100.8)	84.8 (81.1-88.5)	80 (69.8-90.2)	86.3 (83.3-89.3)	NR	84.6 (81.4-87.8)	83.2 (78.6-87.9)	50 (-6.6-106.6)	100 (100-100)	100 (100-100)	81.2 (76.4-86.1)	91.3 (86.1-96.4)			81 (79.7-82.4)	78.7 (68.7-88.7)	NR	NR	82.2 (72.6-91.8)
Specificity	94.2 (94-94.4)	94.5 (92.6-96.4)	95.1 (94.5-95.7)	93.8 (91.6-95.9)	94.4 (93-95.7)	88.7 (86.3-91)	95.7 (94.8-96.6)	95.3 (94.4-96.2)	95.4 (93.3-97.4)	92.6 (92-93.2)	91.3 (90.2-92.4)	94.2 (93.7-94.7)	95.8 (94.5-97.1)	95.5 (95-96)	96 (95.4-96.5)	NR	NR	93.4 (92.7-94.1)	94.5 (93.8-95.2)	94 (93.4-94.6)			95.2 (94.9-95.4)	89.5 (75.7-103.3)	95.3 (94.7-95.9)	90 (76.9-103.1)	94.4 (92.7-96)	NR	NR	NR	NR	92.2 (91.2-93.2)	95.7 (94.2-97.3)	95.4 (94.7-96)	95.2 (92.7-97.6)	95.8 (95.2-96.3)	96.8 (96.2-97.3)	96.9 (90.9-102.9)	94.7 (88.9-100.5)	94.8 (91.8-97.8)	94.1 (93.1-95.2)	95.4 (94-96.7)			93.4 (93.1-93.7)	94.6 (92.6-96.6)	NR	NR	94.3 (92.1-96.5)
	All	Infectious & parasitic (n=598)	Neoplasms (n=5684)	Blood & immune mechanism (n=502)	Endocrine, nutritional & metabolic(n=1,302)	Mental & behavioural (n=972)	Nervous system (n=2,051)	Eye & adnexa (n=2,289)	Ear & mastoid process (n=439)	Circulatory (n=7,580)	Respiratory (n=2,893)	Digestive (n=9.408)	Skin & subcutaneous (n=1,055)	Muscoloskeletal (n=6,964)	Genitourinary (n=4,932)	Pregnancy, childbirth (n=56)	Congenital malformations (n=86)	Symptoms & findings NEC (n=5,447)	Injury, poisoning (n=4,552)	Factors influencing health (n=6,503)			All	Infectious & parasitic (n=20)	Neoplasms (n=4,567)	Blood & immune mechanism (n=21)	Endocrine, nutritional & metabolic(n=1,302)	Mental & behavioural (n=NR)	Nervous system (n=452)	Eye & adnexa (n=2,225)	Ear & mastoid process (n=226)	Circulatory (n=2,988)	Respiratory (n=677)	Digestive (n=4,501)	Skin & subcutaneous (n=323)	Muscoloskeletal (n=5,725)	Genitourinary (n=3,541)	Pregnancy, childbirth (n=36)	Congenital malformations (n=63)	Symptoms & findings NEC (n=223)	Injury, poisoning (n=2,128)	Factors influencing health (n=1,026)			All	Infectious & parasitic (n=549)	Neoplasms (n=542)	Blood & immune mechanism (n=481)	Endocrine, nutritional & metabolic(n=466)
Ever smoking, index separation
Sensitivity	44.7 (43.9-45.5)	33.9 (24.4-43.3)	96.4 (95.7-97)	33 (22.8-43.3)	45.1 (39.4-50.7)	38.6 (32.2-45)	31.9 (26.6-37.1)	31.8 (26.8-36.7)	40.1 (29.7-50.5)	94.9 (94.2-95.6)	54.9 (51.6-58.1)	97.4 (96.9-97.8)	35 (28.1-42)	97.2 (96.7-97.7)	46.7 (43.5-49.8)	NR	NR	44.2 (41.3-47.1)	35.5 (32.1-38.9)	32.2 (29.2-35.1)			51.3 (50.1-52.4)	40 (-8-88)	53.9 (51-56.8)	50 (6.2-93.8)	47 (39.8-54.2)	NR	47.3 (37.5-57)	31.6 (26.5-36.6)	NR	64 (61-66.9)	52.8 (45.4-60.3)	54.3 (51.5-57.2)	44.4 (32.6-56.3)	51.5 (48.8-54.2)	52.4 (48.8-56)	28.6 (-7.6-64.7)	NR	38.8 (22.8-54.7)	44.9 (40.4-49.5)	44.1 (37.6-50.6)			37.8 (36.4-39.1)	33.9 (24-43.8)	36.9 (27.7-46.1)	32.2 (21.7-42.7)	41.8 (32.3-51.2)
Specificity	97 (96.8-97.1)	97.6 (96-99.3)	50.8 (48.1-53.4)	97.5 (95.6-99.3)	97.7 (96.5-98.8)	96.6 (94.8-98.3)	98.8 (98.2-99.4)	97.6 (96.8-98.4)	96 (93.6-98.4)	57.6 (55.6-59.6)	95.9 (94.8-97)	45.9 (43.7-48)	98.2 (97.2-99.3)	47.2 (44.7-49.8)	97 (96.3-97.6)	NR	NR	96.7 (96-97.3)	97.4 (96.8-98)	98 (97.6-98.5)			96.5 (96.2-96.8)	100 (100-100)	96.2 (95.4-96.9)	100 (100-100)	97.4 (95.9-98.9)	NR	98 (96.3-99.7)	97.6 (96.8-98.4)	97 (94-99.9)	94 (92.8-95.2)	96.3 (94.4-98.2)	96.5 (95.8-97.3)	97.8 (95.6-99.9)	97.1 (96.5-97.7)	96.7 (96-97.4)	100 (100-100)	97.6 (92.8-102.3)	96.5 (93.5-99.5)	96.2 (95.1-97.3)	96.9 (95.5-98.4)			97.3 (97-97.5)	97.4 (95.7-99.2)	96.8 (94.7-98.8)	97.4 (95.5-99.3)	97.8 (95.9-99.7)
Ever smoking, index episode
Sensitivity	46.4 (45.6-47.2)	35.8 (26.4-45.1)	96.4 (95.7-97)	34.4 (24.2-44.5)	45.2 (39.5-50.9)	41 (34.8-47.3)	32.1 (26.8-37.3)	31.8 (26.8-36.7)	41.2 (30.8-51.5)	94.5 (93.8-95.2)	55.8 (52.6-59)	97.3 (96.9-97.7)	35.7 (28.8-42.6)	97.2 (96.7-97.7)	47.2 (44.1-50.3)	NR	NR	44.9 (42.1-47.8)	36.9 (33.5-40.3)	41.5 (38.8-44.3)			51.8 (50.6-53)	40 (-8-88)	54.2 (51.3-57.1)	60 (20.8-99.2)	47 (39.8-54.2)	NR	47.3 (37.5-57)	31.6 (26.5-36.6)	52.6 (39.3-65.9)	66.5 (63.6-69.3)	52.8 (45.4-60.3)	54.8 (51.9-57.6)	44.4 (32.6-56.3)	51.6 (48.9-54.3)	52.6 (49-56.1)	28.6 (-7.6-64.7)	NR	40 (24.2-55.8)	45.7 (41.2-50.2)	44.9 (38.5-51.4)			41 (39.7-42.4)	36 (26.3-45.8)	39.5 (30.5-48.6)	33.2 (22.7-43.6)	42.2 (32.7-51.6)
Specificity	96.8 (96.6-97)	97.6 (96-99.3)	51.2 (48.6-53.9)	97.5 (95.6-99.3)	97.7 (96.5-98.8)	96.6 (94.8-98.3)	98.6 (97.9-99.3)	97.6 (96.8-98.4)	96 (93.6-98.4)	59.7 (57.7-61.7)	95.8 (94.8-96.9)	46.3 (44.2-48.5)	98.1 (96.9-99.2)	47.5 (45-50)	97 (96.3-97.6)	NR	NR	96.5 (95.8-97.1)	97.3 (96.7-97.9)	97.1 (96.6-97.7)			96.4 (96.2-96.7)	100 (100-100)	96.2 (95.4-96.9)	100 (100-100)	97.4 (95.9-98.9)	NR	98 (96.3-99.7)	97.6 (96.8-98.4)	97 (94-99.9)	93.4 (92.1-94.6)	96.3 (94.4-98.2)	96.5 (95.7-97.2)	97.8 (95.6-99.9)	97.1 (96.5-97.6)	96.7 (96-97.4)	100 (100-100)	97.6 (92.8-102.3)	96.5 (93.5-99.5)	96 (94.9-97.1)	96.9 (95.5-98.4)			96.9 (96.6-97.2)	97.4 (95.7-99.2)	96.8 (94.7-98.8)	97.4 (95.5-99.3)	97.8 (95.9-99.7)
Ever smoking, 1 year lookback
Sensitivity	60.2 (59.5-60.9)	47.7 (39.3-56.1)	65.4 (63.2-67.6)	52.7 (44.3-61.1)	60 (55.2-64.8)	56.9 (51.5-62.3)	45.1 (40.5-49.7)	54.6 (50.5-58.6)	50.3 (40.8-59.7)	70.3 (68.6-72)	66.2 (63.4-68.9)	59.6 (57.7-61.4)	46.9 (40.7-53.1)	56.8 (54.6-59.1)	59.7 (57-62.4)	NR	NR	60.5 (58.1-63)	49.6 (46.6-52.6)	64.6 (62.4-66.7)			62.3 (61.3-63.3)	50 (6.2-93.8)	67.1 (64.6-69.5)	70 (36.1-103.9)	62.5 (56.5-68.5)	NR	59.7 (51.4-68)	54.5 (50.4-58.6)	57.9 (45.6-70.2)	74.3 (71.8-76.8)	60.2 (53.4-67)	62.5 (60-65.1)	56.3 (46-66.5)	58.8 (56.3-61.2)	62.3 (59.1-65.5)	28.6 (-7.6-64.7)	NR	56.3 (43-69.5)	54.5 (50.4-58.6)	60.4 (55-65.8)			57.4 (56.3-58.5)	46.6 (37.7-55.5)	60.5 (53.3-67.6)	51.9 (43.2-60.5)	56.5 (48.4-64.7)
Specificity	95 (94.8-95.2)	96.8 (94.9-98.6)	94.5 (93.7-95.3)	93.9 (91.1-96.7)	95.9 (94.4-97.4)	94.7 (92.6-96.8)	97 (96-98)	95.1 (93.9-96.3)	94.8 (92.1-97.6)	92.7 (91.9-93.5)	93.7 (92.4-95)	95.6 (95-96.2)	96.3 (94.7-97.9)	96.1 (95.5-96.7)	96 (95.3-96.7)	NR	NR	94.5 (93.7-95.3)	96.1 (95.3-96.8)	94.4 (93.7-95.2)			95 (94.7-95.4)	100 (100-100)	94.6 (93.8-95.5)	100 (100-100)	95.6 (93.6-97.5)	NR	94.8 (92.1-97.6)	95 (93.8-96.2)	94.7 (90.8-98.5)	92 (90.6-93.3)	95 (92.8-97.2)	95.2 (94.3-96)	95 (91.8-98.2)	96.1 (95.4-96.7)	96 (95.2-96.8)	100 (100-100)	97.6 (92.8-102.3)	93.7 (89.7-97.7)	94.9 (93.6-96.1)	94.6 (92.7-96.5)			94.9 (94.5-95.2)	96.8 (94.9-98.8)	92.5 (89.4-95.6)	93.6 (90.7-96.6)	96.5 (94.1-98.9)
Ever smoking, 5 year lookback
Sensitivity	74 (73.4-74.6)	63.5 (56.6-70.3)	77.6 (75.8-79.3)	76.3 (70.4-82.3)	75.5 (71.8-79.2)	71.6 (67.4-75.9)	62.4 (58.6-66.2)	75.9 (73-78.8)	69 (61.5-76.5)	81 (79.6-82.3)	78.2 (76-80.4)	73.7 (72.2-75.2)	78.2 (76-80.4)	70 (68.1-71.9)	71.4 (69.1-73.7)	NR	NR	74.6 (72.7-76.5)	63.3 (60.8-65.8)	79.5 (77.9-81.1)			73.9 (73.1-74.7)	60 (20.8-99.2)	77.2 (75.1-79.2)	80 (52.3-107.7)	78 (73.5-82.5)	NR	75.1 (68.7-81.6)	76.2 (73.3-79.1)	72.6 (62.9-82.4)	82.3 (80.2-84.3)	70.6 (64.8-76.4)	71.6 (69.4-73.8)	77.1 (69.7-84.4)	70.8 (68.8-72.8)	72.5 (69.8-75.2)	NR	NR	75 (65.4-84.6)	65 (61.4-68.6)	74.6 (70.3-78.9)			72.3 (71.4-73.2)	62.3 (55-69.6)	78.7 (73.4-84)	76.2 (70.1-82.3)	71.7 (65.2-78.3)
Specificity	92.5 (92.2-92.8)	92.6 (89.8-95.4)	92.3 (91.4-93.2)	91 (87.6-94.4)	93 (91.1-94.9)	90.1 (87.3-92.9)	94.5 (93.2-95.9)	91.9 (90.4-93.4)	93.3 (90.2-96.3)	90 (89.1-91)	90.7 (89.1-92.2)	93.3 (92.7-94)	90.7 (89.1-92.2)	93.7 (92.9-94.4)	94.1 (93.2-94.9)	NR	NR	91.2 (90.3-92.2)	93.5 (92.5-94.4)	92.3 (91.4-93.1)			92.9 (92.5-93.3)	100 (100-100)	92.7 (91.7-93.7)	100 (100-100)	92.3 (89.8-94.8)	NR	91.2 (87.7-94.7)	91.8 (90.3-93.3)	91.6 (86.8-96.4)	89.9 (88.4-91.4)	93.4 (90.9-95.9)	93.7 (92.7-94.6)	92.2 (88.2-96.1)	93.7 (92.9-94.5)	94.3 (93.4-95.3)	100 (100-100)	95.1 (88.5-101.7)	87.4 (82-92.8)	92.6 (91.1-94)	92.8 (90.6-94.9)			92.1 (91.6-92.5)	92.7 (89.8-95.5)	91 (87.7-94.4)	90.6 (87.1-94.1)	94.3 (91.3-97.3)
		Legend:
		Indicates differences in sensitivity/specificity between principal diagnoses
		NR: Not reported because at least one cell contained < 5 participants
		Indicates differences in sensitivity/specificity between diagnosis type/hospital type strata
		N/A: Not applicable because stratum contained 0 participants
[truncated: 75 more columns]

## Sheet: Comorbidity
		Unstratified by diagnosis type or hospital type								Surgical stratum							Medical stratum							Other diagnosis type stratum								Public stratum							Private stratum
	All	0 comorbidities (n= 56,015)	1 comorbidity (n= 3,997)	2 comorbidities (n= 1,752)	3+ comorbidities (n= 1,318)			All	0 comorbidities (n=27,208)	1 comorbidity (n= 1,302)	2 comorbidities (n=416)	3+ comorbidities (n=454)			All	0 comorbidities (n=21,227)	1 comorbidity (n= 2,253)	2 comorbidities (n=1,271)	3+ comorbidities (n=822)			All	0 comorbidities (n=7580)	1 comorbidity (n=442)	2 comorbidities (n=65)	3+ comorbidities (n=42)			All	0 comorbidities (n=29938)	1 comorbidity (n=2716)	2 comorbidities (n=1293)	3+ comorbidities (n=975)			All	0 comorbidities (n=26077)	1 comorbidity (n= 1281)	2 comorbidities (n=459)	3+ comorbidities (n=343)
Current smoking, index separation
Sensitivity	58.5 (56.9-60.2)	58.6 (56.8-60.3)	57.6 (51.8-63.4)	57.5 (45.6-69.5)	59.4 (47.7-71.1)			67.2 (64.9-69.5)	67.5 (65.1-69.9)	61.3 (51.1-71.5)	62.5 (41.3-83.7)	76 (61.9-90.1)			51.7 (49.1-54.3)	51.4 (48.5-54.2)	54.9 (47.1-62.7)	55.1 (39.9-70.3)	48.8 (30.9-66.7)			55.9 (50.9-60.9)	55.1 (49.8-60.5)	62.9 (46.6-79.1)	NR	NR			58.7 (56.8-60.6)	58.9 (56.8-61)	57.1 (50.7-63.6)	57.6 (44.8-70.5)	59.3 (46.6-72.1)			58 (54.9-61.2)	57.9 (54.6-61.2)	59.7 (46.2-73.1)	NR	NR
Specificity	98.4 (98.3-98.5)	98.5 (98.3-98.6)	97.5 (97-98)	98.6 (98-99.1)	97.8 (97-98.6)			98.4 (98.2-98.5)	98.5 (98.3-98.6)	97.5 (96.6-98.4)	97.5 (96-99)	96.3 (94.5-98.1)			98.3 (98.2-98.5)	98.4 (98.2-98.6)	97.5 (96.8-98.2)	98.9 (98.3-99.4)	98.7 (97.9-99.5)			98.6 (98.3-98.8)	98.6 (98.4-98.9)	97.1 (95.4-98.7)	NR	NR			97.8 (97.6-98)	97.9 (97.7-98.1)	96.8 (96.1-97.5)	98.1 (97.4-98.9)	97.6 (96.6-98.6)			99.1 (98.9-99.2)	99.1 (98.9-99.2)	98.9 (98.3-99.4)	NR	NR
Current smoking, index episode
Sensitivity	60 (58.4-61.6)	59.9 (58.2-61.6)	59.2 (53.5-64.8)	61.6 (50.6-72.7)	65.2 (54.3-76.1)			67.8 (65.6-70.1)	68 (65.6-70.4)	61.3 (51.3-71.2)	NR	76 (62-90)			54.2 (51.7-56.7)	53.7 (51-56.4)	57.5 (49.9-65.1)	57.1 (42.8-71.4)	58.5 (42-75.1)			56.1 (51.1-61.1)	55.4 (50.1-60.7)	62.9 (46.9-78.9)	NR	NR			60.2 (58.3-62)	60.1 (58.1-62.1)	59.1 (52.8-65.3)	62.7 (50.9-74.6)	64.4 (52.4-76.4)			59.5 (56.5-62.6)	59.5 (56.3-62.7)	59.7 (46.5-72.9)	NR	NR
Specificity	98.3 (98.2-98.4)	98.4 (98.3-98.5)	97.3 (96.7-97.8)	98.3 (97.6-98.9)	97.8 (96.9-98.6)			98.3 (98.1-98.4)	98.4 (98.2-98.5)	97.1 (96.2-98.1)	NR	96 (94.2-97.9)			98.2 (98.1-98.4)	98.3 (98.1-98.4)	97.4 (96.7-98.1)	98.5 (97.9-99.2)	98.7 (97.9-99.5)			98.5 (98.2-98.8)	98.6 (98.3-98.9)	96.8 (95.1-98.5)	NR	NR			97.7 (97.5-97.8)	97.8 (97.6-98)	96.5 (95.8-97.3)	97.8 (97-98.6)	97.5 (96.5-98.5)			99 (98.9-99.1)	99 (98.9-99.1)	98.7 (98.1-99.3)	NR	NR
Current smoking, 1 year lookback
Sensitivity	72.1 (70.8-73.4)	71.6 (70.2-73)	73.8 (69.5-78.1)	79.5 (72.2-86.7)	84.1 (77.5-90.7)			76.5 (74.7-78.4)	76.4 (74.5-78.4)	75.3 (67.6-83)	NR	80 (68.3-91.7)			68.9 (66.9-70.8)	67.7 (65.5-69.9)	74.1 (68.6-79.6)	77.6 (68.5-86.6)	85.4 (77-93.7)			69.8 (66-73.7)	69.6 (65.6-73.7)	68.6 (54.4-82.8)	NR	NR			72.2 (70.7-73.7)	71.5 (69.9-73.2)	74.9 (70.2-79.6)	79.7 (71.8-87.5)	83.1 (75.8-90.3)			71.8 (69.4-74.3)	71.7 (69.2-74.3)	69.4 (58.7-80)	NR	NR
Specificity	97.1 (97-97.2)	97.3 (97.2-97.4)	95.5 (94.8-96.2)	96.4 (95.5-97.3)	95.2 (94-96.4)			97.4 (97.2-97.6)	97.5 (97.4-97.7)	95.9 (94.7-97)	NR	94.2 (92-96.4)			96.8 (96.5-97)	97 (96.8-97.2)	95.2 (94.3-96.1)	96.4 (95.4-97.4)	95.7 (94.2-97.1)			97.1 (96.8-97.5)	97.2 (96.8-97.6)	95.8 (93.9-97.8)	NR	NR			96.2 (96-96.4)	96.4 (96.2-96.6)	94.4 (93.5-95.3)	95.6 (94.5-96.8)	94.2 (92.7-95.7)			98.2 (98.1-98.4)	98.2 (98.1-98.4)	97.6 (96.8-98.5)	NR	NR
Current smoking, 5 year lookback
Sensitivity	83.6 (82.7-84.5)	83.1 (82.2-84.1)	86.9 (84.2-89.6)	89 (84.6-93.4)	89.9 (85.2-94.5)			85.6 (84.3-86.9)	85.6 (84.3-87)	83.9 (78.4-89.3)	NR	NR			81 (79.7-82.4)	79.9 (78.4-81.5)	86.5 (83-90.1)	87.8 (82.5-93.1)	NR			87.6 (85.4-89.7)	86.7 (84.4-89)	NR	NR	NR			83.3 (82.2-84.3)	82.6 (81.4-83.8)	87.3 (84.3-90.2)	89.8 (85.2-94.4)	89.8 (84.8-94.8)			84.5 (82.9-86)	84.4 (82.7-86)	85.5 (79.4-91.6)	NR	NR
Specificity	94.2 (94-94.4)	94.6 (94.4-94.8)	91 (90-91.9)	92.3 (91-93.6)	92 (90.5-93.5)			95.2 (94.9-95.4)	95.4 (95.1-95.6)	92.1 (90.5-93.6)	NR	NR			93.4 (93.1-93.7)	93.9 (93.6-94.2)	90.7 (89.4-91.9)	91.5 (89.9-93.1)	NR			93.3 (92.7-93.9)	93.6 (93-94.1)	NR	NR	NR			92.8 (92.6-93.1)	93.3 (93-93.6)	89.5 (88.3-90.7)	90.9 (89.3-92.5)	90.5 (88.6-92.4)			95.9 (95.6-96.1)	96 (95.7-96.2)	93.9 (92.6-95.3)	NR	NR
	All	0 comorbidities (n=56,255)	1 comorbidity (n= 4,015)	2 comorbidities (n= 1,761)	3+ comorbidities (n= 1,322)			All	0 comorbidities (n=27,354)	1 comorbidity (n=1,312)	2 comorbidities (n= 418)	3+ comorbidities (n= 457)			All	0 comorbidities (n=21,274)	1 comorbidity (n=2,260)	2 comorbidities (n=1,278)	3+ comorbidities (n=823)			All	0 comorbidities (n=7627)	1 comorbidity (n=443)	2 comorbidities (n=65)	3+ comorbidities (n=42)			All	0 comorbidities (n=29965)	1 comorbidity (n=2719)	2 comorbidities (n=1293)	3+ comorbidities (n=975)			All	0 comorbidities (n=26290)	1 comorbidity (n=1296)	2 comorbidities (n=468)	3+ comorbidities (n=347)
Ever smoking, index separation
Sensitivity	44.7 (43.9-45.5)	43.9 (43-44.8)	52.4 (49.5-55.2)	45.5 (40.7-50.3)	48.7 (43.2-54.2)			51.3 (50.1-52.4)	50.2 (49-51.4)	62.4 (58-66.7)	60.8 (52.4-69.2)	64.5 (56.7-72.3)			37.8 (36.4-39.1)	36.5 (35-38.1)	46.5 (42.4-50.5)	38.8 (32.8-44.8)	40.2 (32.7-47.7)			44 (41.6-46.3)	43.1 (40.6-45.6)	51.9 (43.3-60.5)	NR	NR			47.3 (46.3-48.4)	46.4 (45.2-47.5)	54.6 (51.3-57.9)	48.9 (43.4-54.3)	51.1 (45-57.2)			41 (39.7-42.4)	40.8 (39.4-42.2)	47.1 (41.7-52.6)	36.5 (26.7-46.3)	40.2 (27.8-52.5)
Specificity	97 (96.8-97.1)	97.1 (96.9-97.3)	95.1 (94.1-96.1)	96.9 (95.7-98)	96.3 (94.9-97.7)			96.5 (96.2-96.8)	96.7 (96.4-97)	93.2 (91.2-95.2)	95.4 (92.7-98.2)	94.9 (92.2-97.6)			97.3 (97-97.5)	97.4 (97.1-97.7)	95.8 (94.6-97)	97.2 (95.9-98.4)	97.1 (95.5-98.6)			97.7 (97.2-98.1)	97.7 (97.2-98.2)	97.1 (94.8-99.4)	NR	NR			96.6 (96.3-96.8)	96.7 (96.4-97)	94.8 (93.6-96)	97.1 (95.8-98.3)	96.3 (94.6-97.9)			97.4 (97.1-97.6)	97.5 (97.3-97.7)	95.7 (94.1-97.2)	96.2 (93.8-98.6)	96.3 (93.8-98.8)
Ever smoking, index episode
Sensitivity	46.4 (45.6-47.2)	45.4 (44.5-46.3)	55.1 (52.3-57.8)	48.8 (44.1-53.5)	53 (47.7-58.3)			51.8 (50.6-53)	50.7 (49.4-51.9)	64.1 (59.9-68.4)	61.8 (53.6-70.1)	65.5 (57.8-73.2)			41 (39.7-42.4)	39.6 (38.1-41.1)	50.1 (46.2-54)	42.9 (37.1-48.7)	46.3 (39.2-53.4)			44.7 (42.3-47)	43.7 (41.3-46.1)	53.2 (44.7-61.6)	NR	NR			48.9 (47.8-49.9)	47.7 (46.6-48.9)	56.6 (53.4-59.8)	51.3 (45.9-56.7)	54.7 (48.8-60.6)			42.9 (41.6-44.2)	42.4 (41-43.8)	51.6 (46.4-56.8)	42.2 (32.8-51.6)	47 (35.4-58.6)
Specificity	96.8 (96.6-97)	96.9 (96.7-97.1)	94.8 (93.8-95.7)	96.7 (95.6-97.9)	96.1 (94.7-97.5)			96.4 (96.2-96.7)	96.6 (96.3-96.9)	93 (91-95)	95.4 (92.7-98.2)	94.9 (92.2-97.6)			96.9 (96.6-97.2)	97.1 (96.8-97.4)	95.4 (94.1-96.6)	97.1 (95.8-98.3)	96.9 (95.3-98.5)			97.5 (97.1-98)	97.6 (97.1-98)	96.6 (94.1-99.1)	NR	NR			96.4 (96.2-96.7)	96.6 (96.3-96.8)	94.5 (93.3-95.8)	96.9 (95.6-98.2)	96.3 (94.6-97.9)			97.2 (96.9-97.4)	97.3 (97-97.5)	95.2 (93.6-96.8)	96.2 (93.8-98.6)	95.8 (93.1-98.5)
Ever smoking, 1 year lookback
Sensitivity	60.2 (59.5-60.9)	58.9 (58.1-59.7)	68.1 (65.8-70.4)	70.4 (66.8-73.9)	72.7 (68.8-76.7)			62.3 (61.3-63.3)	61.3 (60.2-62.4)	72.9 (69.2-76.6)	73.4 (66.5-80.2)	74.4 (67.8-81)			57.4 (56.3-58.5)	55 (53.8-56.3)	66 (62.8-69.2)	68.9 (64.6-73.2)	71.8 (66.7-76.9)			61.9 (60-63.8)	61.5 (59.5-63.5)	64.1 (56.7-71.5)	NR	NR			61.8 (60.9-62.7)	60.3 (59.3-61.3)	69.1 (66.4-71.8)	69.3 (65.1-73.5)	73.4 (69-77.8)			58 (56.9-59.1)	57.1 (55.9-58.2)	65.8 (61.4-70.1)	73 (66.6-79.5)	70.5 (61.6-79.3)
Specificity	95 (94.8-95.2)	95.3 (95-95.5)	92.4 (91.2-93.6)	94.3 (92.7-95.8)	92.7 (90.8-94.6)			95 (94.7-95.4)	95.2 (94.9-95.6)	91.3 (89-93.5)	93.6 (90.4-96.8)	92.9 (89.8-96.1)			94.9 (94.5-95.2)	95.2 (94.8-95.6)	92.5 (90.9-94)	94.2 (92.5-96)	92.6 (90.2-95)			95.4 (94.7-96)	95.3 (94.7-96)	95.6 (92.8-98.4)	NR	NR			94.6 (94.3-94.9)	94.9 (94.5-95.2)	92.5 (91.1-94)	94.4 (92.7-96.2)	91.6 (89.1-94)			95.5 (95.2-95.8)	95.7 (95.3-96)	92.2 (90.2-94.3)	93.7 (90.6-96.8)	95.4 (92.5-98.2)
Ever smoking, 5 year lookback
Sensitivity	74 (73.4-74.6)	72.8 (72.2-73.4)	82.2 (80.4-83.9)	82 (79.3-84.7)	83.6 (80.6-86.6)			73.9 (73.1-74.7)	72.9 (72-73.8)	84.7 (82-87.5)	84.9 (79.8-90)	83.3 (78-88.5)			72.3 (71.4-73.2)	70.3 (69.2-71.3)	80.8 (78.4-83.2)	80.9 (77.6-84.2)	83.8 (80-87.6)			79.7 (78.3-81)	79.5 (78-80.9)	81.4 (76.1-86.7)	NR	NR			75.3 (74.6-76)	73.9 (73.1-74.7)	82.6 (80.6-84.7)	81 (77.7-84.2)	85.2 (81.9-88.5)			72.2 (71.3-73.1)	71.3 (70.4-72.3)	81.1 (77.9-84.2)	84.8 (79.9-89.6)	78 (70.6-85.5)
Specificity	92.5 (92.2-92.8)	92.8 (92.5-93)	89.3 (87.9-90.7)	91.4 (89.6-93.2)	90.3 (88.2-92.5)			92.9 (92.5-93.3)	93.1 (92.7-93.5)	88.4 (85.8-90.9)	90.9 (87.1-94.7)	91.3 (87.9-94.8)			92.1 (91.6-92.5)	92.5 (92-93)	89.2 (87.3-91)	91.3 (89.2-93.4)	89.7 (86.9-92.5)			92.3 (91.5-93)	92.2 (91.4-93)	92.7 (89.2-96.3)	NR	NR			91.7 (91.3-92.1)	92 (91.6-92.5)	89.4 (87.7-91.1)	90.6 (88.4-92.8)	89.2 (86.5-91.9)			93.3 (93-93.7)	93.5 (93.1-93.9)	89.1 (86.7-91.4)	93.7 (90.6-96.8)	93 (89.6-96.4)
		Legend:
		Indicates differences in sensitivity/specificity according to number of comorbidities
		NR: Not reported because at least one cell contained < 5 participants
		Indicates differences in sensitivity/specificity between diagnosis type/hospital type strata

## Sheet: 28 day readmission
		Unstratified by diagnosis type or hospital type					Surgical stratum					Medical stratum					Other diagnosis type					Public stratum					Private stratum
	All	Readmitted (n=777)	Not readmitted (n=62,284)			All	Readmitted (n=124)	Not readmitted (n=29,255)			All	Readmitted (n=602)	Not readmitted (n=24,952)			All	Readmitted (n=51)	Not readmitted (n=8,077)			All	Readmitted (n=591)	Not readmitted (n=34,315)			All	Readmitted (n=186)	Not readmitted (n=27,969)
Current smoking, index separation
Sensitivity	58.5 (56.9-60.2)	NR	58.6 (56.9-60.2)			67.2 (64.9-69.5)	NR	67.2 (64.9-69.5)			51.7 (49.1-54.3)	NR	51.8 (49.2-54.4)			55.9 (50.9-60.9)	NR	56 (51-61)			58.7 (56.8-60.6)	NR	58.7 (56.8-60.7)			58 (54.9-61.2)	NR	58.2 (55.1-61.4)
Specificity	98.4 (98.3-98.5)	NR	98.4 (98.3-98.5)			98.4 (98.2-98.5)	NR	98.4 (98.2-98.5)			98.3 (98.2-98.5)	NR	98.3 (98.1-98.5)			98.6 (98.3-98.8)	NR	98.5 (98.3-98.8)			97.8 (97.6-98)	NR	97.8 (97.6-97.9)			99.1 (98.9-99.2)	NR	99.1 (98.9-99.2)
Current smoking, index episode
Sensitivity	60 (58.4-61.6)	NR	60.1 (58.5-61.7)			67.8 (65.6-70.1)	NR	67.8 (65.5-70.1)			54.2 (51.7-56.7)	NR	54.3 (51.8-56.8)			56.1 (51.1-61.1)	NR	56.2 (51.3-61.2)			60.2 (58.3-62)	NR	60.2 (58.3-62.1)			59.5 (56.5-62.6)	NR	59.8 (56.7-62.9)
Specificity	98.3 (98.2-98.4)	NR	98.3 (98.2-98.4)			98.3 (98.1-98.4)	NR	98.3 (98.1-98.4)			98.2 (98.1-98.4)	NR	98.2 (98-98.4)			98.5 (98.2-98.8)	NR	98.5 (98.2-98.8)			97.7 (97.5-97.8)	NR	97.6 (97.5-97.8)			99 (98.9-99.1)	NR	99 (98.9-99.1)
Current smoking, 1 year lookback
Sensitivity	72.1 (70.8-73.4)	NR	71.8 (70.6-73.1)			76.5 (74.7-78.4)	NR	76.4 (74.6-78.3)			68.9 (66.9-70.8)	NR	68.3 (66.3-70.3)			69.8 (66-73.7)	NR	70 (66.1-73.8)			72.2 (70.7-73.7)	NR	71.9 (70.4-73.4)			71.8 (69.4-74.3)	NR	71.7 (69.3-74.2)
Specificity	97.1 (97-97.2)	NR	97.1 (97-97.3)			97.4 (97.2-97.6)	NR	97.4 (97.2-97.6)			96.8 (96.5-97)	NR	96.8 (96.5-97)			97.1 (96.8-97.5)	NR	97.2 (96.8-97.5)			96.2 (96-96.4)	NR	96.2 (95.9-96.4)			98.2 (98.1-98.4)	NR	71.7 (69.3-74.2)
Current smoking, 5 year lookback
Sensitivity	83.6 (82.7-84.5)	NR	83.5 (82.6-84.4)			85.6 (84.3-86.9)	NR	85.5 (84.2-86.8)			81 (79.7-82.4)	NR	80.7 (79.3-82.1)			87.6 (85.4-89.7)	NR	87.7 (85.6-89.9)			83.3 (82.2-84.3)	NR	83.1 (82-84.1)			84.5 (82.9-86)	NR	84.5 (82.9-86)
Specificity	94.2 (94-94.4)	NR	94.3 (94.1-94.4)			95.2 (94.9-95.4)	NR	95.2 (94.9-95.4)			93.4 (93.1-93.7)	NR	93.4 (93.1-93.8)			93.3 (92.7-93.9)	NR	93.3 (92.7-93.9)			92.8 (92.6-93.1)	NR	92.9 (92.6-93.1)			95.9 (95.6-96.1)	NR	95.9 (95.7-96.1)
	All	Readmitted (n=787)	Not readmitted (n=62,545)			All	Readmitted (n=125)	Not readmitted (n=29,415)			All	Readmitted (n=278)	Not readmitted (n=25,006)			All	Readmitted (n=52)	Not readmitted (n=8,124)			All	Readmitted (n=594)	Not readmitted (n=34,342)			All	Readmitted (n=193)	Not readmitted (n=28,203)
Ever smoking, index separation
Sensitivity	44.7 (43.9-45.5)	24.7 (16.2-33.1)	45 (44.1-45.8)			51.3 (50.1-52.4)	NR	51.3 (50.2-52.5)			37.8 (36.4-39.1)	19.1 (9.3-28.8)	38.2 (36.8-39.6)			44 (41.6-46.3)	NR	43.9 (41.6-46.3)			47.3 (46.3-48.4)	26.2 (16.6-35.8)	47.7 (46.6-48.8)			41 (39.7-42.4)	NR	41.2 (39.8-42.5)
Specificity	97 (96.8-97.1)	97.4 (95.9-98.9)	96.9 (96.8-97.1)			96.5 (96.2-96.8)	NR	96.5 (96.2-96.8)			97.3 (97-97.5)	97.3 (95.5-99)	97.2 (97-97.5)			97.7 (97.2-98.1)	NR	97.7 (97.3-98.1)			96.6 (96.3-96.8)	97.2 (95.4-99)	96.6 (96.3-96.8)			97.4 (97.1-97.6)	NR	97.4 (97.1-97.6)
Ever smoking, index episode
Sensitivity	46.4 (45.6-47.2)	26.6 (18.2-35)	46.6 (45.8-47.5)			51.8 (50.6-53)	NR	51.8 (50.7-53)			41 (39.7-42.4)	20.5 (10.8-30.2)	41.5 (40.2-42.9)			44.7 (42.3-47)	NR	44.6 (42.3-46.9)			48.9 (47.8-49.9)	27.6 (18.1-37.1)	49.2 (48.2-50.3)			42.9 (41.6-44.2)	NR	43.1 (41.8-44.4)
Specificity	96.8 (96.6-97)	97.4 (95.9-98.9)	96.8 (96.6-96.9)			96.4 (96.2-96.7)	NR	96.4 (96.1-96.7)			96.9 (96.6-97.2)	97.3 (95.5-99)	96.9 (96.6-97.2)			97.5 (97.1-98)	NR	97.6 (97.1-98)			96.4 (96.2-96.7)	97.2 (95.4-99)	96.4 (96.1-96.7)			97.2 (96.9-97.4)	NR	97.1 (96.9-97.4)
Ever smoking, 1 year lookback
Sensitivity	60.2 (59.5-60.9)	66.2 (60.5-71.9)	60.2 (59.4-60.9)			62.3 (61.3-63.3)	NR	62.3 (61.3-63.3)			57.4 (56.3-58.5)	65.8 (59.3-72.3)	57.2 (56.1-58.3)			61.9 (60-63.8)	NR	61.9 (60-63.8)			61.8 (60.9-62.7)	67.3 (60.8-73.7)	61.8 (60.8-62.7)			58 (56.9-59.1)	62.8 (50.7-74.9)	57.9 (56.8-59.1)
Specificity	95 (94.8-95.2)	93.7 (91.3-96)	95 (94.8-95.3)			95 (94.7-95.4)	NR	95 (94.7-95.4)			94.9 (94.5-95.2)	93.4 (90.7-96)	94.9 (94.6-95.3)			95.4 (94.7-96)	NR	95.4 (94.8-96)			94.6 (94.3-94.9)	93.7 (91.1-96.4)	94.6 (94.3-94.9)			95.5 (95.2-95.8)	93.5 (88.8-98.1)	95.5 (95.2-95.8)
Ever smoking, 5 year lookback
Sensitivity	74 (73.4-74.6)	85 (81.3-88.8)	73.9 (73.3-74.4)			73.9 (73.1-74.7)	86.4 (77.6-95.3)	73.8 (73-74.7)			72.3 (71.4-73.2)	84.9 (80.6-89.1)	72 (71.1-72.9)			79.7 (78.3-81)	NR	79.6 (78.3-81)			75.3 (74.6-76)	87.3 (83.3-91.2)	75.1 (74.4-75.8)			72.2 (71.3-73.1)	77.9 (68.6-87.2)	72.1 (71.2-73)
Specificity	92.5 (92.2-92.8)	89.4 (86.5-92.4)	92.5 (92.3-92.8)			92.9 (92.5-93.3)	90.9 (84-97.8)	92.9 (92.5-93.3)			92.1 (91.6-92.5)	88.9 (85.5-92.2)	92.2 (91.7-92.6)			92.3 (91.5-93)	NR	92.2 (91.5-93)			91.7 (91.3-92.1)	89 (85.6-92.5)	91.8 (91.4-92.2)			93.3 (93-93.7)	90.7 (85.1-96.2)	93.4 (93-93.7)
	Legend:
	Indicates differences in sensitivity/specificity according to 28 day readmission status
	NR: Not reported because at least one cell contained < 5 participants
	Indicates differences in sensitivity/specificity between diagnosis type/hospital type strata

## Sheet: 365 day mortality
		Unstratified					Surgical stratum					Medical stratum					Other diagnosis type stratum					Public stratum					Private stratum
	All	Died (n=673)	Did not die (n=62,409)			All	Died (n=148)	Did not die (n=29,232)			All	Died (n=461)	Did not die (n=25,112)			All	Died (n=64)	Did not die (n=8,065)			All	Died (n=513)	Did not die (n=34,409)			All	Died (n=160)	Did not die (n=28,000)
Current smoking, index separation
Sensitivity	58.5 (56.9-60.2)	54.3 (35.1-73.4)	58.6 (56.9-60.2)			67.2 (64.9-69.5)	NR	67.3 (65-69.6)			51.7 (49.1-54.3)	NR	51.7 (49.1-54.2)			55.9 (50.9-60.9)	NR	56.1 (51-61.1)			58.7 (56.8-60.6)	55.2 (34.8-75.5)	58.7 (56.8-60.7)			58 (54.9-61.2)	NR	58.1 (54.9-61.2)
Specificity	98.4 (98.3-98.5)	98.9 (98.1-99.7)	98.4 (98.3-98.5)			98.4 (98.2-98.5)	NR	98.4 (98.2-98.5)			98.3 (98.2-98.5)	NR	98.3 (98.2-98.5)			98.6 (98.3-98.8)	NR	98.5 (98.3-98.8)			97.8 (97.6-98)	98.6 (97.5-99.6)	97.8 (97.6-98)			99.1 (98.9-99.2)	NR	99.1 (98.9-99.2)
Current smoking, index episode
Sensitivity	60 (58.4-61.6)	57.1 (38.5-75.8)	60 (58.4-61.6)			67.8 (65.6-70.1)	NR	67.9 (65.6-70.1)			54.2 (51.7-56.7)	NR	54.2 (51.6-56.7)			56.1 (51.1-61.1)	NR	56.3 (51.3-61.2)			60.2 (58.3-62)	58.6 (38.9-78.3)	60.2 (58.3-62.1)			59.5 (56.5-62.6)	NR	59.6 (56.5-62.7)
Specificity	98.3 (98.2-98.4)	98.9 (98.1-99.7)	98.3 (98.2-98.4)			98.3 (98.1-98.4)	NR	98.3 (98.1-98.4)			98.2 (98.1-98.4)	NR	98.2 (98-98.4)			98.5 (98.2-98.8)	NR	98.5 (98.2-98.8)			97.7 (97.5-97.8)	98.6 (97.5-99.6)	97.7 (97.5-97.8)			99 (98.9-99.1)	NR	99 (98.9-99.1)
Current smoking, 1 year lookback
Sensitivity	72.1 (70.8-73.4)	82.9 (72.5-93.2)	72 (70.7-73.3)			76.5 (74.7-78.4)	NR	76.5 (74.7-78.4)			68.9 (66.9-70.8)	NR	68.7 (66.7-70.6)			69.8 (66-73.7)	NR	69.9 (66-73.7)			72.2 (70.7-73.7)	79.3 (67.5-91.1)	72.1 (70.6-73.7)			71.8 (69.4-74.3)	NR	71.7 (69.3-74.1)
Specificity	97.1 (97-97.2)	96.6 (95.1-98)	97.1 (97-97.3)			97.4 (97.2-97.6)	NR	97.4 (97.2-97.6)			96.8 (96.5-97)	NR	96.8 (96.6-97)			97.1 (96.8-97.5)	NR	97.1 (96.8-97.5)			96.2 (96-96.4)	95.5 (93.6-97.3)	96.2 (96-96.4)			98.2 (98.1-98.4)	NR	98.2 (98.1-98.4)
Current smoking, 5 year lookback
Sensitivity	83.6 (82.7-84.5)	NR	83.5 (82.6-84.4)			85.6 (84.3-86.9)	NR	85.6 (84.3-86.9)			81 (79.7-82.4)	NR	80.8 (79.4-82.2)			87.6 (85.4-89.7)	NR	87.5 (85.3-89.6)			83.3 (82.2-84.3)	NR	83.2 (82.1-84.2)			84.5 (82.9-86)	NR	84.4 (82.8-86)
Specificity	94.2 (94-94.4)	NR	94.3 (94.1-94.4)			95.2 (94.9-95.4)	NR	95.2 (94.9-95.5)			93.4 (93.1-93.7)	NR	93.5 (93.2-93.8)			93.3 (92.7-93.9)	NR	93.3 (92.7-93.8)			92.8 (92.6-93.1)	NR	92.9 (92.6-93.1)			95.9 (95.6-96.1)	NR	95.9 (95.7-96.1)
	All	Died (n=674)	Did not die (n=62,679)			All	Died (n=149)	Did not die (n=29,392)				Died (n=461)	Did not die (n=25,174)				Died (n=64)	Did not die (n=8,113)				Died (n=513)	Did not die (n=34,439)				Died (n=161)	Did not die (n=28,240)
Ever smoking, index separation
Sensitivity	44.7 (43.9-45.5)	42.1 (34.3-49.9)	44.7 (43.9-45.6)			51.3 (50.1-52.4)	NR	51.2 (50.1-52.4)			37.8 (36.4-39.1)	35 (25.1-45)	37.8 (36.4-39.2)			44 (41.6-46.3)	NR	43.8 (41.5-46.2)			47.3 (46.3-48.4)	44.4 (35.6-53.1)	47.4 (46.3-48.5)			41 (39.7-42.4)	NR	41.1 (39.7-42.4)
Specificity	97 (96.8-97.1)	97.3 (95.5-99)	97 (96.8-97.1)			96.5 (96.2-96.8)	NR	96.5 (96.2-96.8)			97.3 (97-97.5)	97.8 (95.8-99.7)	97.2 (97-97.5)			97.7 (97.2-98.1)	NR	97.7 (97.2-98.1)			96.6 (96.3-96.8)	96.5 (94.2-98.7)	96.6 (96.3-96.8)			97.4 (97.1-97.6)	NR	97.4 (97.1-97.6)
Ever smoking, index episode
Sensitivity	46.4 (45.6-47.2)	44.2 (36.5-51.8)	46.4 (45.6-47.2)			51.8 (50.6-53)	NR	51.8 (50.6-52.9)			41 (39.7-42.4)	38 (28.3-47.7)	41.1 (39.7-42.4)			44.7 (42.3-47)	NR	44.5 (42.2-46.9)			48.9 (47.8-49.9)	45.1 (36.5-53.8)	48.9 (47.9-50)			42.9 (41.6-44.2)	NR	42.9 (41.6-44.3)
Specificity	96.8 (96.6-97)	97 (95.2-98.8)	96.8 (96.6-97)			96.4 (96.2-96.7)	NR	96.4 (96.1-96.7)			96.9 (96.6-97.2)	97.3 (95.2-99.4)	96.9 (96.6-97.2)			97.5 (97.1-98)	NR	97.6 (97.1-98)			96.4 (96.2-96.7)	96.1 (93.7-98.5)	96.4 (96.2-96.7)			97.2 (96.9-97.4)	NR	97.1 (96.9-97.4)
Ever smoking, 1 year lookback
Sensitivity	60.2 (59.5-60.9)	68.4 (62.7-74.1)	60.1 (59.4-60.8)			62.3 (61.3-63.3)	75.3 (64.4-86.2)	62.2 (61.2-63.3)			57.4 (56.3-58.5)	65 (57.8-72.2)	57.3 (56.1-58.4)			61.9 (60-63.8)	NR	61.8 (59.9-63.7)			61.8 (60.9-62.7)	65.8 (59-72.5)	61.8 (60.9-62.7)			58 (56.9-59.1)	NR	57.8 (56.7-59)
Specificity	95 (94.8-95.2)	93.1 (90.3-95.8)	95 (94.8-95.3)			95 (94.7-95.4)	93.4 (87.8-99)	95.1 (94.7-95.4)			94.9 (94.5-95.2)	93.3 (90-96.6)	94.9 (94.5-95.3)			95.4 (94.7-96)	NR	95.4 (94.8-96)			94.6 (94.3-94.9)	92.6 (89.4-95.8)	94.6 (94.3-95)			95.5 (95.2-95.8)	NR	95.5 (95.2-95.8)
Ever smoking, 5 year lookback
Sensitivity	74 (73.4-74.6)	89.8 (86.6-93)	73.8 (73.2-74.4)			73.9 (73.1-74.7)	NR	73.8 (72.9-74.6)			72.3 (71.4-73.2)	88.2 (84-92.4)	72 (71-72.9)			79.7 (78.3-81)	NR	79.6 (78.2-80.9)			75.3 (74.6-76)	87.6 (83.5-91.6)	75.1 (74.4-75.8)			72.2 (71.3-73.1)	NR	72 (71.1-72.9)
Specificity	92.5 (92.2-92.8)	89.5 (86.2-92.8)	92.5 (92.2-92.8)			92.9 (92.5-93.3)	NR	92.9 (92.5-93.3)			92.1 (91.6-92.5)	91.1 (87.3-94.8)	92.1 (91.7-92.6)			92.3 (91.5-93)	NR	92.3 (91.5-93.1)			91.7 (91.3-92.1)	89.5 (85.7-93.2)	91.8 (91.4-92.2)			93.3 (93-93.7)	NR	93.4 (93-93.7)
		Legend:
		Indicates differences in sensitivity/specificity according to 365 day mortality
		NR: Not reported because at least one cell contained < 5 participants
		Indicates differences in sensitivity/specificity between diagnosis type/hospital type strata
